# Supplementary material for: Genome-wide association analysis of chickpea germplasms differing for salinity tolerance based on DArTseq markers
Source: PLoS One. 2021 Dec 1;16(12):e0260709. doi: 10.1371/journal.pone.0260709 (PMC8635330; doi:10.1371/journal.pone.0260709)
Supplement: S2 Table — The genetic variation of SNP and DArT markers evaluated across a population set of 186 different chickpea genotypes collected from 28 provinces in 13 countries across the globe. The genetic markers were filtered based on MAF and missing values. (XLSX) [file pone.0260709.s002.xlsx]

## Sheet: Genetic Marker Data
Genome-wide association analysis of chickpea germplasmsdiffering salinity tolerance based on DArTseq markers
Shaimaa Mahmoud Ahmed,
Alsamman Mahmoud Alsamman,
Abdulqader Jighly,
Mohamed Hassan Mubarak,
Khaled Al-Shamaa,
Tawffiq Istanbuli,
Osama Ahmed Momtaz,
Achraf El Allali,
Aladdin Hamwieh,
rs	alleles	chrom	pos	strand	assembly	center	protLSID	assayLSID	panel	QCcode	132032	70359	70429	73386	70370	70776	117698	9627	70290	7714	70265	70427	70369	75029	70773	70262	74940	70401	70311	70361	117700	pbahattrick	70345	70277	70399	70255	6050	70313	pbapistol	69605	70774	128465	73390	70294	70363	70350	70432	70822	9413
5826249|F|0-24:G>T-24:G>T	A/G	UN	1	.	.	.	.	.	.	.	GG	AA	GG	GG	AG	AA	AA	AA	AA	AA	AG	AA	AA	GG	AA	AA	AA	AA	GG	AA	GG	AA	GG	AA	AA	AA	AA	AA	AA	AA	AA	AA	AA	GG	GG	AA	AA	AA	GG
8776165|F|0-26:G>A-26:G>A	A/G	UN	4	.	.	.	.	.	.	.	GG	GG	AA	AG	AA	AG	AA	AA	AA	AA	AG	GG	GG	GG	AA	AA	AG	AA	GG	AA	AA	AA	AA	AA	GG	GG	AA	AA	AG	AG	AA	AG	AA	AA	GG	GG	AA	AA	AG
5826099|F|0-27:C>G-27:C>G	A/G	UN	5	.	.	.	.	.	.	.	AA	GG	AA	AG	GG	GG	GG	GG	GG	GG	GG	GG	GG	GG	AA	GG	AG	GG	GG	GG	GG	GG	AA	AG	GG	GG	GG	GG	GG	GG	AG	GG	AA	AA	GG	AA	GG	GG	GG
10267177|F|0-9:G>A-9:G>A	A/G	UN	6	.	.	.	.	.	.	.	GG	GG	GG	AG	GG	GG	AG	AA	AA	AA	AG	GG	GG	GG	GG	GG	GG	GG	GG	GG	GG	GG	GG	GG	GG	GG	AG	AA	GG	GG	GG	GG	GG	GG	GG	GG	AG	AA	GG
5825703|F|0-6:A>C-6:A>C	A/G	UN	7	.	.	.	.	.	.	.	AA	AA	AA	AA	AA	AA	AA	GG	GG	GG	AG	AA	AA	AA	GG	AA	AA	AG	AA	AG	AA	AG	AA	AG	AA	AA	GG	AA	AG	GG	AA	AA	AG	AA	AA	GG	AA	GG	AA
5826072|F|0-18:G>A-18:G>A	A/G	UN	8	.	.	.	.	.	.	.	AA	AA	AA	AA	AA	AG	AA	GG	GG	GG	GG	AA	AA	AA	GG	GG	GG	AG	GG	GG	AA	GG	AA	GG	AA	AA	GG	GG	GG	GG	AA	AA	GG	AA	AA	GG	AG	GG	AA
5825715|F|0-17:C>A-17:C>A	A/G	UN	28	.	.	.	.	.	.	.	AA	AA	AA	AG	AA	GG	AA	AA	AA	AA	AG	AA	AA	AA	GG	AA	GG	AA	GG	GG	GG	AG	AG	AG	AA	AA	AA	GG	AG	AA	AA	AA	AA	GG	GG	GG	AG	AA	AA
5825119|F|0-46:G>A-46:G>A	A/G	UN	29	.	.	.	.	.	.	.	AA	AA	AA	AG	AA	AG	AA	GG	GG	GG	AG	AA	AA	AA	AA	AA	AA	AA	AA	AA	AA	AA	AA	AA	AA	AA	AG	GG	AA	AA	AA	AA	AA	AA	AA	AA	AG	GG	AA
5825984|F|0-21:A>G-21:A>G	A/G	UN	47	.	.	.	.	.	.	.	AA	AA	AA	AA	AA	AG	AA	GG	GG	GG	GG	AA	AA	AA	GG	AA	AG	AG	AA	GG	AA	GG	AA	GG	AA	AA	GG	GG	AG	AG	AA	AA	GG	AA	AA	GG	GG	GG	AA
5826071|F|0-24:A>T-24:A>T	A/G	UN	48	.	.	.	.	.	.	.	AA	AA	AA	AG	GG	AG	GG	GG	GG	GG	AG	AA	AA	AA	GG	GG	AG	AA	GG	GG	AA	GG	AA	GG	AA	AA	AG	AA	GG	AG	AG	AA	GG	AA	AA	GG	AG	GG	AA
5825964|F|0-16:G>C-16:G>C	A/G	UN	58	.	.	.	.	.	.	.	GG	AA	GG	AG	AA	AA	AA	GG	GG	GG	GG	AA	AA	GG	AA	GG	AA	AG	AA	AA	AA	AA	GG	AG	AA	AA	GG	AA	AG	AA	GG	AA	AA	GG	GG	AA	GG	GG	GG
5825674|F|0-20:A>G-20:A>G	A/G	UN	59	.	.	.	.	.	.	.	AG	AA	AA	AA	GG	AG	GG	GG	GG	GG	GG	AA	AA	AA	AG	AA	GG	AG	AA	GG	GG	GG	AA	GG	AA	AA	GG	GG	AG	AG	AA	AA	AA	AA	AA	GG	AG	GG	AA
5825979|F|0-26:G>A-26:G>A	A/G	UN	60	.	.	.	.	.	.	.	AA	AA	AA	AA	GG	GG	GG	AA	AA	AA	AA	AA	AA	AA	GG	GG	GG	AA	AA	AA	AA	GG	AA	AG	AA	AA	AG	GG	AG	GG	AA	AA	AA	GG	AG	GG	AA	AA	AA
5825628|F|0-66:G>A-66:G>A	A/G	UN	90	.	.	.	.	.	.	.	AA	AA	AA	AG	AA	AA	AA	AA	AA	AA	AG	AA	AA	GG	GG	AA	GG	AA	AA	AA	AA	AG	AG	GG	AA	AA	AG	AA	GG	GG	AA	AA	AA	GG	AA	GG	AA	AA	GG
5826048|F|0-27:G>A-27:G>A	A/G	UN	100	.	.	.	.	.	.	.	AA	AA	GG	AA	GG	AG	GG	AA	AA	AA	AG	AA	AA	AA	GG	AA	GG	AA	AA	GG	GG	GG	AA	GG	AA	AA	GG	AA	GG	GG	AA	AA	GG	AA	AA	GG	GG	AA	AA
5825977|F|0-16:G>A-16:G>A	A/G	UN	102	.	.	.	.	.	.	.	GG	GG	GG	GG	GG	AA	GG	AA	AA	AA	AG	GG	GG	GG	AA	GG	AG	GG	AA	AA	GG	AA	GG	AA	GG	GG	AG	GG	AA	AA	GG	GG	AA	GG	GG	AA	AA	AA	GG
5825732|F|0-12:C>A-12:C>A	A/G	UN	103	.	.	.	.	.	.	.	AA	GG	AA	AA	GG	AG	GG	AA	AA	AA	AA	GG	GG	AA	AA	AA	AA	AA	AA	GG	AA	AA	AA	AG	GG	GG	AA	GG	AA	AG	GG	GG	GG	AA	AA	AA	AG	AA	AA
5825682|F|0-11:G>A-11:G>A	A/G	UN	117	.	.	.	.	.	.	.	GG	AA	AA	AA	AA	AA	AA	GG	GG	GG	AG	AA	AA	GG	AA	AA	AA	GG	AA	AA	GG	AG	AG	AG	AA	AA	GG	AA	GG	AA	AG	AA	GG	GG	GG	GG	AA	GG	AA
5825776|F|0-17:C>T-17:C>T	A/G	UN	121	.	.	.	.	.	.	.	AG	GG	AA	GG	GG	AA	GG	AA	AA	AA	AG	GG	GG	AA	AA	AA	AA	GG	GG	GG	AA	AG	GG	AG	GG	GG	AA	GG	AA	AA	GG	GG	GG	AA	AA	AA	AG	AA	AA
5825720|F|0-16:G>A-16:G>A	A/G	UN	125	.	.	.	.	.	.	.	AA	GG	AA	AG	GG	GG	GG	GG	GG	GG	GG	GG	GG	GG	AA	GG	AG	GG	GG	GG	GG	GG	AA	AG	GG	GG	GG	GG	GG	GG	AG	GG	AA	AA	AG	AA	GG	GG	GG
5825216|F|0-18:C>A-18:C>A	A/G	UN	128	.	.	.	.	.	.	.	AA	GG	AA	AG	GG	AA	GG	GG	GG	GG	AG	GG	GG	GG	AA	GG	AA	AG	GG	AA	GG	AA	AA	AA	GG	GG	AG	AA	AG	AA	AA	GG	AA	AA	GG	AA	AA	GG	AA
5826076|F|0-22:C>T-22:C>T	A/G	UN	137	.	.	.	.	.	.	.	AG	AA	GG	AG	GG	GG	GG	GG	GG	GG	GG	AA	AA	GG	GG	AA	GG	AG	GG	GG	GG	GG	GG	AG	AA	AA	GG	GG	GG	GG	GG	AA	GG	AA	AA	GG	GG	GG	GG
5825706|F|0-6:C>A-6:C>A	A/G	UN	145	.	.	.	.	.	.	.	AA	AA	AA	AA	GG	AA	GG	AA	AA	AA	AA	AA	AA	AA	AA	AA	AG	AA	AA	AA	GG	AA	AA	AG	AA	AA	AG	GG	AA	AA	AG	AA	AA	GG	AA	AA	AG	AA	AA
5825721|F|0-9:T>A-9:T>A	A/G	UN	163	.	.	.	.	.	.	.	AA	GG	GG	GG	GG	GG	GG	AA	AA	AA	AG	GG	GG	AA	GG	GG	GG	AA	GG	GG	AA	AG	AG	AG	GG	GG	AA	GG	AA	GG	AG	GG	AA	AA	AA	AA	GG	AA	GG
5824593	A/G	UN	294	.	.	.	.	.	.	.	AA	GG	GG	AA	GG	GG	GG	GG	GG	GG	GG	GG	GG	AA	GG	GG	GG	AA	AA	GG	AA	GG	NN	AA	GG	GG	GG	AA	GG	GG	AA	GG	AA	NN	AA	GG	GG	GG	AA
5825572	A/G	UN	295	.	.	.	.	.	.	.	GG	GG	AA	NN	GG	AA	GG	GG	GG	GG	GG	GG	GG	AA	AA	GG	NN	AA	AA	GG	NN	AA	AA	GG	GG	GG	AA	GG	GG	GG	AA	GG	GG	GG	GG	GG	GG	GG	AA
8822563	A/G	UN	296	.	.	.	.	.	.	.	AA	GG	GG	AA	GG	GG	GG	GG	GG	GG	GG	GG	GG	AA	GG	GG	GG	AA	AA	GG	AA	GG	AA	AA	GG	GG	AA	AA	GG	GG	AA	GG	AA	NN	AA	GG	GG	GG	AA
5825055	A/G	UN	297	.	.	.	.	.	.	.	AA	GG	AA	AA	AA	GG	AA	GG	GG	GG	GG	GG	GG	GG	GG	GG	GG	NN	GG	GG	GG	GG	GG	NN	GG	GG	GG	GG	GG	GG	GG	GG	AA	GG	GG	GG	GG	GG	GG
5824673	A/G	UN	298	.	.	.	.	.	.	.	GG	AA	GG	AA	GG	AA	GG	GG	GG	GG	NN	AA	AA	GG	AA	GG	AA	GG	AA	AA	AA	AA	AA	AA	AA	AA	GG	AA	GG	AA	NN	AA	GG	GG	GG	GG	NN	GG	AA
23870370	A/G	UN	299	.	.	.	.	.	.	.	GG	GG	AA	GG	GG	GG	GG	AA	AA	AA	GG	GG	GG	GG	GG	GG	GG	AA	GG	GG	AA	NN	AA	GG	GG	GG	GG	GG	GG	GG	NN	GG	GG	GG	AA	GG	GG	AA	GG
5824838	A/G	UN	300	.	.	.	.	.	.	.	AA	AA	GG	AA	GG	NN	GG	AA	AA	AA	AA	AA	AA	AA	GG	GG	GG	AA	AA	AA	AA	GG	GG	GG	AA	AA	AA	GG	AA	GG	GG	AA	NN	AA	AA	GG	GG	AA	AA
5824932	A/G	UN	301	.	.	.	.	.	.	.	AA	AA	GG	AA	GG	AA	GG	AA	AA	AA	AA	AA	AA	AA	AA	AA	AA	AA	AA	AA	AA	AA	AA	AA	AA	AA	AA	AA	AA	AA	AA	AA	GG	AA	AA	AA	NN	AA	AA
8822750	A/G	UN	302	.	.	.	.	.	.	.	AA	AA	GG	AA	AA	GG	AA	AA	AA	AA	AA	AA	AA	AA	GG	GG	GG	AA	AA	AA	GG	GG	NN	GG	AA	AA	NN	AA	GG	GG	GG	AA	GG	GG	GG	GG	NN	AA	AA
8822693	A/G	UN	303	.	.	.	.	.	.	.	GG	GG	AA	GG	GG	AA	GG	GG	GG	GG	GG	GG	GG	GG	AA	AA	AA	GG	GG	GG	AA	AA	AA	NN	GG	GG	NN	GG	AA	AA	AA	GG	AA	AA	AA	AA	AA	GG	GG
5826160	A/G	UN	305	.	.	.	.	.	.	.	AA	AA	GG	AA	GG	AA	GG	AA	AA	AA	AA	AA	AA	AA	NN	AA	AA	AA	AA	AA	AA	AA	NN	AA	AA	AA	AA	AA	AA	AA	NN	AA	GG	AA	AA	AA	NN	AA	AA
5825046	A/G	UN	306	.	.	.	.	.	.	.	GG	AA	AA	AA	NN	AA	AA	GG	GG	GG	AA	AA	AA	GG	AA	AA	AA	GG	AA	AA	GG	AA	AA	NN	AA	AA	GG	AA	GG	AA	AA	AA	GG	GG	GG	GG	AA	GG	AA
5825628	A/G	UN	307	.	.	.	.	.	.	.	GG	GG	GG	AA	GG	GG	GG	GG	GG	GG	AA	GG	GG	AA	AA	GG	AA	GG	GG	GG	GG	NN	NN	AA	GG	GG	NN	GG	AA	AA	GG	GG	GG	AA	GG	AA	GG	GG	AA
5825941	A/G	UN	308	.	.	.	.	.	.	.	AA	GG	AA	AA	GG	GG	GG	GG	GG	GG	GG	GG	GG	GG	GG	GG	GG	GG	AA	GG	AA	GG	AA	GG	GG	GG	GG	GG	GG	GG	AA	GG	GG	AA	AA	GG	GG	GG	AA
5824628	A/G	UN	309	.	.	.	.	.	.	.	AA	AA	GG	AA	GG	AA	GG	AA	AA	AA	AA	AA	AA	AA	NN	AA	AA	AA	AA	AA	AA	AA	AA	AA	AA	AA	AA	AA	AA	AA	AA	AA	GG	AA	AA	AA	GG	AA	AA
5825699	A/G	UN	310	.	.	.	.	.	.	.	AA	AA	GG	AA	GG	AA	GG	AA	AA	AA	AA	AA	AA	AA	NN	AA	AA	AA	AA	AA	AA	AA	AA	NN	AA	AA	AA	AA	AA	AA	AA	AA	GG	AA	AA	AA	GG	AA	AA
5826155	A/G	UN	311	.	.	.	.	.	.	.	GG	GG	AA	GG	GG	GG	GG	AA	AA	AA	NN	GG	GG	GG	GG	GG	GG	GG	GG	GG	GG	GG	AA	GG	GG	GG	NN	GG	GG	GG	AA	GG	NN	AA	GG	GG	AA	AA	GG
5824962	A/G	UN	314	.	.	.	.	.	.	.	AA	GG	AA	AA	GG	GG	GG	GG	GG	GG	AA	GG	GG	AA	GG	GG	GG	AA	GG	GG	GG	GG	AA	GG	GG	GG	GG	GG	GG	GG	GG	GG	GG	AA	AA	GG	GG	GG	AA
5824941	A/G	UN	317	.	.	.	.	.	.	.	AA	AA	GG	AA	AA	NN	AA	AA	AA	AA	AA	AA	AA	GG	GG	AA	NN	GG	GG	AA	GG	NN	GG	AA	AA	AA	NN	AA	AA	AA	NN	AA	NN	AA	AA	AA	AA	AA	GG
5824558	A/G	UN	318	.	.	.	.	.	.	.	AA	GG	AA	AA	GG	GG	GG	GG	GG	GG	AA	GG	GG	AA	GG	GG	GG	GG	GG	GG	AA	GG	AA	GG	GG	GG	GG	GG	GG	GG	GG	GG	GG	AA	AA	GG	GG	GG	AA
5825291	A/G	UN	319	.	.	.	.	.	.	.	AA	GG	AA	AA	GG	GG	GG	GG	GG	GG	AA	GG	GG	AA	GG	GG	GG	GG	GG	GG	AA	GG	AA	GG	GG	GG	GG	GG	GG	GG	GG	GG	GG	AA	AA	GG	GG	GG	AA
5826231	A/G	UN	320	.	.	.	.	.	.	.	AA	GG	AA	AA	GG	GG	GG	GG	GG	GG	AA	GG	GG	AA	GG	GG	GG	GG	GG	GG	AA	GG	AA	GG	GG	GG	GG	GG	GG	GG	GG	GG	GG	AA	AA	GG	GG	GG	AA
5824759	A/G	UN	321	.	.	.	.	.	.	.	AA	GG	AA	AA	GG	GG	GG	GG	GG	GG	AA	GG	GG	AA	GG	GG	GG	GG	GG	GG	AA	GG	NN	GG	GG	GG	GG	GG	GG	GG	GG	GG	GG	AA	NN	GG	GG	GG	AA
5825021	A/G	UN	322	.	.	.	.	.	.	.	GG	GG	AA	AA	GG	GG	GG	AA	AA	AA	AA	GG	GG	AA	GG	AA	GG	AA	AA	GG	GG	GG	AA	GG	GG	GG	GG	GG	GG	GG	AA	GG	GG	AA	AA	GG	GG	AA	AA
5824975	A/G	UN	323	.	.	.	.	.	.	.	AA	GG	AA	AA	GG	GG	GG	GG	GG	GG	AA	GG	GG	AA	GG	GG	GG	GG	AA	GG	AA	GG	AA	GG	GG	GG	GG	GG	GG	GG	GG	GG	GG	NN	AA	GG	GG	GG	AA
5825657	A/G	UN	324	.	.	.	.	.	.	.	AA	GG	AA	AA	GG	GG	GG	GG	GG	GG	AA	GG	GG	AA	GG	GG	GG	GG	GG	GG	AA	GG	AA	GG	GG	GG	GG	GG	GG	GG	GG	GG	GG	AA	AA	GG	GG	GG	AA
5824581	A/G	UN	325	.	.	.	.	.	.	.	GG	GG	AA	AA	GG	GG	GG	GG	GG	GG	AA	GG	GG	AA	GG	GG	GG	GG	GG	GG	GG	GG	AA	GG	GG	GG	GG	GG	GG	GG	GG	GG	GG	AA	GG	GG	GG	GG	GG
5824944	A/G	UN	326	.	.	.	.	.	.	.	AA	GG	GG	GG	GG	GG	GG	AA	AA	AA	NN	GG	GG	AA	GG	GG	GG	AA	GG	GG	AA	AA	NN	NN	GG	GG	AA	GG	AA	GG	GG	GG	NN	AA	AA	AA	GG	AA	GG
5824992	A/G	UN	327	.	.	.	.	.	.	.	AA	GG	AA	AA	GG	GG	GG	GG	GG	GG	AA	GG	GG	AA	GG	GG	GG	GG	AA	GG	AA	GG	AA	NN	GG	GG	GG	GG	GG	GG	GG	GG	GG	AA	AA	GG	GG	GG	AA
5825039	A/G	UN	328	.	.	.	.	.	.	.	AA	GG	AA	AA	GG	GG	GG	GG	GG	GG	AA	GG	GG	AA	GG	GG	GG	GG	GG	GG	AA	GG	AA	GG	GG	GG	GG	GG	GG	GG	GG	GG	GG	AA	AA	GG	GG	GG	AA
5824644	A/G	UN	329	.	.	.	.	.	.	.	AA	GG	AA	AA	GG	GG	GG	GG	GG	GG	AA	GG	GG	AA	GG	GG	GG	GG	AA	GG	AA	GG	AA	GG	GG	GG	GG	GG	GG	GG	GG	GG	GG	GG	AA	GG	GG	GG	AA
5824814	A/G	UN	330	.	.	.	.	.	.	.	AA	GG	AA	GG	GG	AA	GG	AA	AA	AA	GG	GG	GG	AA	AA	AA	AA	GG	GG	GG	AA	AA	GG	NN	GG	GG	AA	GG	AA	NN	GG	GG	GG	AA	AA	AA	AA	AA	AA
5824899	A/G	UN	331	.	.	.	.	.	.	.	GG	AA	GG	AA	NN	AA	AA	AA	AA	AA	AA	AA	AA	AA	AA	AA	AA	AA	AA	AA	AA	AA	NN	AA	AA	AA	NN	AA	AA	AA	AA	AA	NN	AA	NN	AA	NN	AA	GG
5825720	A/G	UN	332	.	.	.	.	.	.	.	GG	AA	GG	NN	AA	AA	AA	AA	AA	AA	AA	AA	AA	AA	GG	AA	NN	AA	AA	AA	AA	AA	GG	AA	AA	AA	AA	AA	AA	AA	NN	AA	GG	GG	AA	GG	NN	AA	AA
5824954	A/G	UN	333	.	.	.	.	.	.	.	AA	GG	AA	AA	GG	GG	GG	AA	AA	AA	AA	GG	GG	AA	GG	GG	GG	GG	GG	GG	AA	GG	AA	GG	GG	GG	NN	GG	GG	GG	GG	GG	GG	NN	AA	GG	NN	AA	AA
5825065	A/G	UN	334	.	.	.	.	.	.	.	GG	AA	GG	GG	AA	AA	AA	AA	AA	AA	GG	AA	AA	GG	AA	AA	AA	AA	GG	AA	GG	AA	NN	NN	AA	AA	AA	AA	NN	AA	AA	AA	AA	GG	GG	AA	AA	AA	GG
5824998	A/G	UN	335	.	.	.	.	.	.	.	GG	GG	AA	GG	GG	GG	GG	GG	GG	GG	GG	GG	GG	GG	GG	GG	GG	GG	GG	GG	GG	GG	AA	GG	GG	GG	GG	GG	GG	GG	GG	GG	GG	AA	GG	GG	GG	GG	GG
5826131	A/G	UN	336	.	.	.	.	.	.	.	GG	GG	AA	GG	GG	GG	GG	GG	GG	GG	GG	GG	GG	GG	GG	GG	GG	GG	GG	GG	AA	GG	AA	GG	GG	GG	GG	AA	GG	GG	AA	GG	GG	NN	AA	GG	GG	GG	AA
10260129	A/G	UN	337	.	.	.	.	.	.	.	AA	GG	AA	AA	GG	GG	GG	GG	GG	GG	GG	GG	GG	GG	GG	GG	GG	AA	AA	GG	AA	GG	AA	GG	GG	GG	GG	GG	NN	GG	GG	GG	GG	GG	AA	GG	GG	GG	AA
8822571	A/G	UN	338	.	.	.	.	.	.	.	AA	AA	GG	AA	GG	NN	GG	GG	GG	GG	AA	AA	AA	AA	GG	GG	GG	GG	AA	GG	GG	GG	GG	GG	AA	AA	GG	GG	NN	GG	GG	AA	GG	GG	AA	AA	GG	GG	AA
5824551	A/G	UN	339	.	.	.	.	.	.	.	GG	GG	AA	GG	GG	GG	GG	GG	GG	GG	GG	GG	GG	GG	GG	GG	GG	GG	GG	GG	AA	GG	AA	GG	GG	GG	GG	AA	GG	GG	AA	GG	GG	NN	AA	GG	GG	GG	AA
10260167	A/G	UN	340	.	.	.	.	.	.	.	AA	GG	AA	AA	GG	GG	GG	GG	GG	GG	GG	GG	GG	GG	GG	GG	GG	AA	AA	GG	AA	GG	AA	GG	GG	GG	GG	GG	NN	GG	GG	GG	GG	GG	AA	GG	GG	GG	AA
10260137	A/G	UN	341	.	.	.	.	.	.	.	AA	GG	AA	AA	GG	GG	GG	GG	GG	GG	GG	GG	GG	GG	GG	GG	GG	AA	AA	GG	AA	GG	AA	GG	GG	GG	GG	GG	NN	GG	GG	GG	GG	GG	AA	GG	GG	GG	AA
5825002	A/G	UN	342	.	.	.	.	.	.	.	AA	GG	AA	AA	GG	GG	GG	AA	AA	AA	AA	GG	GG	AA	GG	GG	GG	GG	GG	GG	AA	GG	AA	GG	GG	GG	NN	GG	GG	GG	GG	GG	GG	AA	AA	GG	AA	AA	AA
5824798	A/G	UN	343	.	.	.	.	.	.	.	AA	GG	AA	AA	GG	GG	GG	AA	AA	AA	AA	GG	GG	AA	GG	GG	GG	GG	GG	GG	AA	GG	AA	GG	GG	GG	NN	GG	GG	GG	GG	GG	GG	AA	AA	GG	AA	AA	AA
10265942	A/G	UN	344	.	.	.	.	.	.	.	AA	AA	GG	NN	AA	AA	AA	AA	AA	AA	AA	AA	AA	AA	AA	AA	AA	AA	GG	AA	AA	AA	AA	AA	NN	AA	AA	GG	AA	AA	GG	AA	NN	AA	AA	AA	AA	NN	GG
5824679	A/G	UN	345	.	.	.	.	.	.	.	GG	AA	AA	NN	GG	GG	GG	GG	GG	GG	AA	AA	AA	AA	GG	AA	AA	NN	AA	GG	AA	AA	AA	AA	AA	AA	GG	AA	NN	AA	AA	AA	AA	GG	GG	GG	GG	GG	GG
5824782	A/G	UN	346	.	.	.	.	.	.	.	AA	GG	AA	NN	GG	GG	GG	AA	AA	AA	AA	GG	GG	AA	GG	AA	GG	AA	AA	GG	AA	GG	AA	AA	GG	GG	AA	GG	NN	GG	AA	GG	GG	AA	AA	GG	AA	AA	AA
5825988	A/G	UN	347	.	.	.	.	.	.	.	AA	AA	GG	NN	AA	AA	AA	AA	AA	AA	AA	AA	AA	AA	AA	AA	AA	AA	GG	AA	AA	AA	AA	AA	AA	AA	AA	GG	AA	AA	GG	AA	AA	NN	AA	AA	AA	AA	GG
5824550	A/G	UN	349	.	.	.	.	.	.	.	GG	GG	AA	GG	AA	AA	AA	AA	AA	AA	GG	GG	GG	GG	AA	GG	AA	GG	AA	AA	GG	AA	GG	AA	GG	GG	AA	GG	NN	AA	NN	GG	AA	GG	GG	AA	AA	AA	GG
5825393	A/G	UN	350	.	.	.	.	.	.	.	GG	AA	GG	AA	AA	GG	AA	GG	GG	GG	AA	AA	AA	GG	GG	GG	GG	AA	AA	AA	GG	GG	AA	AA	AA	AA	GG	AA	NN	NN	AA	AA	AA	GG	GG	GG	NN	GG	GG
5824744	A/G	UN	353	.	.	.	.	.	.	.	AA	GG	AA	AA	GG	GG	GG	AA	AA	AA	AA	GG	GG	AA	GG	AA	GG	AA	AA	GG	AA	GG	AA	NN	GG	GG	AA	GG	NN	GG	AA	GG	GG	AA	AA	GG	NN	AA	AA
8822581	A/G	UN	354	.	.	.	.	.	.	.	AA	AA	AA	NN	AA	AA	AA	AA	AA	AA	NN	AA	AA	GG	AA	AA	AA	AA	GG	AA	AA	AA	GG	AA	AA	AA	AA	AA	AA	AA	AA	AA	AA	AA	AA	AA	AA	AA	AA
5826023	A/G	UN	355	.	.	.	.	.	.	.	AA	AA	GG	AA	GG	GG	GG	AA	AA	AA	AA	AA	AA	AA	GG	AA	GG	AA	GG	AA	AA	GG	GG	GG	AA	AA	AA	GG	AA	GG	GG	AA	GG	AA	AA	GG	GG	AA	GG
5825742	A/G	UN	356	.	.	.	.	.	.	.	AA	GG	AA	AA	GG	GG	GG	AA	AA	AA	AA	GG	GG	GG	GG	GG	GG	AA	GG	GG	AA	GG	AA	GG	GG	GG	NN	AA	GG	GG	GG	GG	GG	AA	AA	GG	NN	AA	AA
5824984	A/G	UN	357	.	.	.	.	.	.	.	GG	AA	GG	NN	AA	AA	AA	AA	AA	AA	AA	AA	AA	AA	GG	AA	AA	AA	AA	AA	AA	AA	GG	NN	AA	AA	AA	AA	NN	AA	GG	AA	GG	GG	AA	GG	AA	AA	AA
10260062	A/G	UN	359	.	.	.	.	.	.	.	AA	AA	AA	AA	AA	AA	AA	GG	GG	GG	AA	AA	NN	AA	AA	AA	AA	GG	AA	AA	AA	AA	AA	AA	AA	NN	NN	GG	AA	AA	AA	AA	AA	NN	AA	NN	NN	GG	AA
8822721	A/G	UN	360	.	.	.	.	.	.	.	GG	GG	GG	NN	GG	GG	GG	GG	GG	GG	AA	GG	GG	AA	GG	GG	GG	GG	AA	GG	GG	GG	AA	GG	GG	GG	GG	GG	GG	GG	GG	GG	GG	GG	GG	GG	GG	GG	GG
5825069	A/G	UN	362	.	.	.	.	.	.	.	GG	AA	GG	NN	AA	AA	AA	GG	GG	GG	GG	AA	AA	AA	AA	AA	AA	GG	AA	AA	GG	AA	GG	AA	AA	AA	NN	GG	AA	AA	AA	AA	AA	GG	GG	AA	NN	GG	GG
10260080	A/G	UN	363	.	.	.	.	.	.	.	GG	AA	AA	NN	AA	NN	AA	GG	GG	GG	GG	AA	AA	GG	GG	AA	GG	GG	AA	AA	AA	GG	AA	AA	AA	AA	GG	AA	GG	GG	AA	AA	AA	NN	AA	GG	NN	GG	AA
5824990	A/G	UN	364	.	.	.	.	.	.	.	AA	GG	GG	GG	GG	GG	GG	GG	GG	GG	GG	GG	GG	AA	GG	GG	GG	GG	GG	GG	AA	GG	NN	GG	GG	GG	GG	GG	GG	GG	GG	GG	GG	GG	AA	GG	GG	GG	AA
5824816	A/G	UN	365	.	.	.	.	.	.	.	GG	AA	GG	GG	AA	AA	AA	GG	GG	GG	GG	AA	AA	GG	AA	AA	AA	NN	AA	AA	GG	AA	GG	AA	NN	AA	AA	AA	AA	AA	AA	NN	AA	GG	GG	AA	GG	GG	GG
5824989	A/G	UN	366	.	.	.	.	.	.	.	AA	GG	AA	AA	GG	AA	GG	GG	GG	GG	GG	GG	GG	GG	AA	GG	AA	NN	GG	AA	GG	AA	AA	AA	GG	GG	AA	AA	AA	AA	AA	GG	AA	AA	GG	AA	NN	GG	GG
10269937	A/G	UN	367	.	.	.	.	.	.	.	GG	AA	AA	NN	AA	NN	AA	GG	GG	GG	GG	AA	AA	GG	GG	AA	GG	GG	AA	AA	AA	GG	AA	AA	AA	AA	GG	AA	GG	NN	AA	AA	AA	AA	AA	GG	GG	GG	AA
5825777	A/G	UN	368	.	.	.	.	.	.	.	GG	GG	GG	GG	GG	GG	GG	GG	GG	GG	GG	GG	GG	AA	GG	GG	GG	GG	GG	GG	GG	GG	AA	GG	GG	GG	GG	GG	GG	GG	GG	GG	GG	GG	GG	GG	GG	GG	GG
5825355	A/G	UN	369	.	.	.	.	.	.	.	GG	AA	AA	AA	AA	AA	AA	GG	GG	GG	AA	AA	AA	AA	AA	AA	AA	AA	AA	AA	GG	AA	AA	AA	AA	AA	NN	GG	AA	AA	AA	AA	AA	AA	GG	AA	NN	GG	GG
5825778	A/G	UN	370	.	.	.	.	.	.	.	AA	AA	AA	GG	AA	AA	AA	AA	AA	AA	AA	AA	AA	AA	AA	AA	AA	AA	AA	GG	GG	AA	GG	AA	AA	AA	AA	NN	AA	AA	AA	AA	NN	AA	AA	AA	AA	AA	GG
10268953	A/G	UN	371	.	.	.	.	.	.	.	GG	GG	GG	GG	GG	GG	GG	GG	GG	GG	GG	GG	GG	AA	GG	GG	GG	GG	GG	GG	GG	GG	NN	GG	GG	GG	GG	GG	GG	GG	GG	GG	GG	GG	GG	GG	GG	GG	GG
10260073	A/G	UN	372	.	.	.	.	.	.	.	AA	AA	AA	NN	AA	GG	AA	GG	GG	GG	GG	AA	AA	GG	GG	AA	GG	AA	AA	AA	AA	GG	AA	AA	AA	AA	GG	AA	GG	NN	AA	AA	AA	AA	AA	GG	NN	GG	AA
5825295	A/G	UN	373	.	.	.	.	.	.	.	AA	AA	AA	AA	AA	GG	AA	GG	GG	GG	AA	AA	AA	AA	AA	AA	AA	GG	GG	AA	AA	AA	AA	AA	AA	AA	AA	GG	AA	AA	NN	AA	GG	AA	AA	AA	GG	GG	NN
5824973	A/G	UN	374	.	.	.	.	.	.	.	AA	AA	GG	AA	AA	AA	AA	AA	AA	AA	AA	AA	AA	AA	AA	AA	AA	AA	AA	AA	AA	AA	GG	AA	AA	AA	AA	AA	AA	AA	AA	AA	NN	AA	NN	AA	AA	AA	AA
5824985	A/G	UN	376	.	.	.	.	.	.	.	AA	AA	AA	AA	AA	AA	AA	AA	AA	AA	NN	AA	AA	AA	AA	AA	AA	AA	GG	AA	GG	AA	AA	NN	AA	AA	AA	AA	AA	AA	AA	AA	AA	GG	GG	AA	AA	AA	AA
10257678	A/G	UN	377	.	.	.	.	.	.	.	GG	AA	AA	AA	GG	AA	AA	GG	AA	AA	NN	AA	AA	AA	AA	GG	AA	AA	AA	AA	GG	AA	AA	AA	GG	GG	AA	AA	AA	AA	AA	AA	GG	NN	GG	GG	AA	NN	AA
5824729	A/G	UN	378	.	.	.	.	.	.	.	AA	GG	AA	AA	GG	AA	GG	GG	GG	GG	NN	GG	GG	GG	AA	GG	AA	NN	GG	AA	GG	AA	AA	AA	GG	GG	NN	AA	NN	AA	AA	GG	AA	AA	GG	AA	AA	GG	AA
5824841	A/G	UN	379	.	.	.	.	.	.	.	GG	AA	GG	NN	AA	GG	AA	AA	AA	AA	AA	AA	AA	AA	GG	AA	GG	AA	AA	GG	AA	GG	GG	GG	AA	AA	NN	GG	NN	GG	GG	NN	GG	GG	NN	GG	GG	AA	AA
5825970	A/G	UN	383	.	.	.	.	.	.	.	GG	GG	GG	AA	GG	GG	GG	GG	GG	GG	NN	GG	GG	GG	GG	GG	GG	GG	GG	AA	AA	GG	AA	GG	GG	GG	GG	GG	GG	GG	GG	GG	GG	GG	GG	GG	GG	GG	AA
5824869	A/G	UN	384	.	.	.	.	.	.	.	GG	GG	GG	GG	AA	AA	AA	AA	GG	GG	GG	GG	GG	GG	AA	AA	AA	NN	GG	GG	GG	AA	GG	AA	GG	GG	AA	AA	AA	AA	GG	GG	AA	AA	NN	AA	NN	GG	AA
10260050	A/G	UN	385	.	.	.	.	.	.	.	AA	AA	AA	AA	AA	AA	AA	GG	GG	GG	AA	AA	AA	AA	AA	AA	AA	GG	AA	AA	AA	AA	AA	AA	AA	AA	NN	GG	AA	AA	AA	AA	AA	GG	AA	AA	GG	GG	AA
10260049	A/G	UN	386	.	.	.	.	.	.	.	AA	AA	AA	AA	AA	AA	AA	AA	AA	AA	GG	AA	AA	GG	AA	AA	AA	AA	NN	AA	AA	AA	AA	AA	AA	AA	AA	AA	AA	AA	AA	AA	AA	AA	AA	AA	NN	AA	GG
10261997	A/G	UN	388	.	.	.	.	.	.	.	GG	GG	AA	NN	GG	GG	GG	GG	GG	GG	GG	GG	GG	GG	GG	GG	GG	GG	GG	GG	GG	GG	AA	GG	GG	GG	GG	GG	GG	GG	GG	GG	GG	GG	GG	GG	GG	GG	GG
10260139	A/G	UN	389	.	.	.	.	.	.	.	GG	GG	AA	NN	GG	GG	GG	GG	GG	GG	GG	GG	GG	GG	GG	GG	GG	GG	GG	GG	GG	GG	AA	GG	GG	GG	GG	GG	GG	GG	GG	GG	GG	GG	GG	GG	GG	GG	GG
5825765	A/G	UN	390	.	.	.	.	.	.	.	GG	GG	GG	AA	GG	GG	GG	GG	GG	GG	NN	GG	GG	GG	GG	GG	GG	GG	GG	AA	AA	GG	AA	GG	GG	GG	GG	GG	GG	GG	GG	GG	GG	GG	GG	GG	GG	GG	AA
5825216	A/G	UN	392	.	.	.	.	.	.	.	GG	AA	GG	AA	AA	GG	AA	AA	AA	AA	AA	AA	GG	AA	GG	AA	GG	AA	AA	GG	AA	GG	GG	GG	NN	AA	AA	GG	NN	GG	GG	AA	GG	GG	AA	GG	GG	AA	GG
5825310	A/G	UN	393	.	.	.	.	.	.	.	GG	AA	GG	NN	AA	GG	AA	AA	AA	AA	AA	AA	AA	AA	GG	AA	GG	AA	AA	GG	AA	GG	GG	GG	AA	AA	NN	GG	NN	GG	GG	AA	GG	GG	AA	GG	NN	AA	GG
5824896	A/G	UN	394	.	.	.	.	.	.	.	GG	GG	GG	AA	GG	GG	GG	GG	GG	GG	GG	GG	GG	GG	GG	GG	GG	AA	GG	GG	AA	GG	GG	GG	GG	GG	GG	GG	GG	GG	GG	GG	GG	GG	AA	GG	GG	GG	AA
5825064	A/G	UN	395	.	.	.	.	.	.	.	GG	AA	GG	NN	AA	GG	AA	AA	AA	AA	AA	AA	AA	AA	GG	AA	GG	AA	AA	GG	AA	GG	GG	GG	AA	AA	NN	GG	NN	NN	GG	AA	GG	GG	AA	GG	GG	AA	GG
5825791	A/G	UN	396	.	.	.	.	.	.	.	GG	AA	GG	AA	GG	GG	GG	GG	GG	GG	GG	AA	AA	GG	GG	AA	GG	NN	GG	GG	GG	GG	GG	GG	AA	AA	GG	GG	GG	NN	GG	AA	GG	AA	AA	GG	GG	GG	GG
10263569	A/G	UN	398	.	.	.	.	.	.	.	AA	AA	AA	NN	AA	AA	AA	GG	GG	GG	AA	NN	AA	AA	AA	AA	AA	NN	AA	AA	AA	AA	AA	AA	AA	AA	NN	GG	AA	AA	AA	AA	AA	AA	AA	AA	NN	GG	AA
5825031	A/G	UN	399	.	.	.	.	.	.	.	AA	AA	AA	NN	AA	AA	AA	GG	GG	GG	AA	AA	AA	AA	AA	AA	AA	AA	AA	AA	AA	AA	AA	AA	AA	AA	NN	GG	AA	AA	AA	AA	NN	AA	AA	AA	NN	GG	AA
5825096	A/G	UN	400	.	.	.	.	.	.	.	GG	GG	GG	AA	GG	GG	GG	GG	GG	GG	GG	GG	GG	GG	GG	GG	GG	GG	GG	GG	GG	GG	NN	GG	GG	GG	GG	GG	GG	GG	GG	GG	AA	GG	GG	GG	GG	GG	AA
10268847	A/G	UN	401	.	.	.	.	.	.	.	GG	GG	GG	AA	GG	AA	GG	GG	GG	GG	NN	GG	GG	GG	AA	GG	AA	GG	AA	AA	AA	AA	AA	NN	GG	GG	NN	AA	AA	GG	NN	GG	GG	GG	AA	AA	NN	GG	GG
5825898	A/G	UN	402	.	.	.	.	.	.	.	AA	AA	AA	AA	AA	AA	AA	GG	GG	GG	AA	AA	AA	AA	AA	AA	AA	AA	AA	AA	AA	AA	AA	AA	AA	AA	NN	GG	AA	AA	AA	AA	NN	AA	AA	AA	NN	GG	AA
10263568	A/G	UN	403	.	.	.	.	.	.	.	AA	AA	AA	NN	AA	AA	AA	GG	GG	GG	AA	NN	AA	AA	AA	AA	AA	AA	AA	AA	AA	AA	AA	AA	NN	AA	NN	GG	AA	AA	AA	AA	NN	AA	AA	AA	NN	GG	AA
10260064	A/G	UN	404	.	.	.	.	.	.	.	AA	AA	AA	AA	AA	AA	AA	GG	GG	GG	AA	AA	AA	AA	AA	AA	AA	AA	AA	AA	AA	AA	AA	AA	AA	AA	AA	GG	NN	AA	AA	AA	AA	NN	AA	AA	NN	GG	AA
10260029	A/G	UN	405	.	.	.	.	.	.	.	AA	AA	AA	AA	AA	AA	AA	GG	GG	GG	AA	AA	AA	AA	AA	AA	AA	GG	AA	AA	AA	AA	AA	AA	AA	AA	NN	GG	AA	NN	AA	AA	AA	AA	AA	AA	NN	GG	AA
15979673	A/G	UN	406	.	.	.	.	.	.	.	AA	GG	GG	GG	GG	GG	GG	AA	AA	AA	GG	GG	GG	GG	GG	GG	GG	GG	GG	GG	AA	GG	GG	GG	GG	GG	NN	AA	GG	GG	GG	GG	GG	GG	AA	GG	AA	AA	AA
10259512	A/G	UN	407	.	.	.	.	.	.	.	AA	AA	GG	NN	AA	AA	AA	AA	AA	AA	AA	GG	AA	AA	AA	AA	AA	AA	AA	AA	AA	AA	GG	AA	NN	AA	AA	AA	NN	AA	AA	AA	NN	AA	AA	AA	NN	AA	AA
10260023	A/G	UN	408	.	.	.	.	.	.	.	AA	AA	AA	AA	AA	AA	AA	GG	GG	GG	AA	NN	AA	AA	AA	AA	AA	GG	AA	AA	AA	AA	AA	AA	AA	AA	NN	GG	AA	AA	AA	AA	AA	AA	NN	AA	GG	GG	NN
5825062	A/G	UN	409	.	.	.	.	.	.	.	AA	GG	GG	GG	GG	GG	GG	AA	AA	AA	NN	GG	GG	GG	GG	GG	GG	GG	GG	GG	AA	GG	GG	GG	GG	GG	AA	AA	GG	GG	GG	GG	GG	GG	AA	GG	AA	AA	AA
5824858	A/G	UN	410	.	.	.	.	.	.	.	GG	AA	GG	NN	AA	GG	AA	AA	AA	AA	AA	AA	AA	AA	GG	AA	GG	AA	AA	GG	AA	GG	GG	GG	AA	AA	NN	GG	NN	NN	GG	AA	GG	GG	AA	GG	GG	AA	GG
10262004	A/G	UN	411	.	.	.	.	.	.	.	GG	GG	GG	GG	GG	GG	GG	GG	GG	GG	GG	GG	GG	GG	AA	GG	AA	GG	GG	GG	GG	NN	NN	GG	GG	GG	GG	GG	GG	AA	GG	GG	GG	GG	GG	AA	GG	GG	GG
5824968	A/G	UN	412	.	.	.	.	.	.	.	GG	GG	GG	GG	AA	AA	AA	GG	GG	GG	GG	GG	GG	GG	AA	GG	AA	GG	GG	AA	AA	AA	GG	AA	GG	GG	AA	GG	AA	AA	GG	GG	AA	GG	GG	AA	AA	GG	GG
10261998	A/G	UN	413	.	.	.	.	.	.	.	GG	GG	GG	GG	GG	GG	GG	GG	GG	GG	GG	GG	GG	GG	AA	GG	AA	GG	GG	GG	GG	GG	AA	GG	GG	GG	GG	GG	GG	AA	GG	GG	GG	GG	GG	AA	GG	GG	GG
5825087	A/G	UN	414	.	.	.	.	.	.	.	GG	GG	GG	GG	GG	AA	AA	AA	GG	GG	GG	GG	GG	GG	AA	GG	AA	GG	GG	GG	GG	AA	GG	AA	GG	GG	AA	AA	AA	AA	GG	GG	NN	AA	GG	NN	AA	GG	AA
5825110	A/G	UN	415	.	.	.	.	.	.	.	GG	GG	GG	NN	GG	AA	GG	GG	GG	GG	NN	GG	GG	GG	AA	GG	AA	GG	AA	AA	AA	AA	AA	NN	GG	GG	AA	NN	AA	GG	GG	GG	GG	GG	AA	AA	NN	GG	GG
5825119	A/G	UN	416	.	.	.	.	.	.	.	GG	GG	GG	AA	GG	GG	GG	AA	AA	AA	NN	GG	GG	GG	GG	GG	GG	GG	GG	GG	GG	GG	GG	GG	GG	GG	NN	AA	GG	GG	GG	GG	GG	GG	GG	GG	AA	AA	GG
10258103	A/G	UN	417	.	.	.	.	.	.	.	GG	GG	GG	AA	GG	GG	GG	AA	AA	AA	NN	GG	GG	GG	GG	GG	GG	GG	GG	GG	GG	GG	GG	GG	GG	GG	AA	AA	GG	GG	GG	GG	GG	GG	GG	GG	AA	AA	GG
13155093	A/G	UN	418	.	.	.	.	.	.	.	GG	GG	GG	NN	GG	GG	GG	AA	AA	AA	GG	GG	GG	GG	GG	GG	GG	GG	GG	GG	GG	GG	GG	GG	GG	GG	AA	AA	GG	GG	GG	GG	GG	GG	GG	GG	AA	AA	GG
10266889	A/G	UN	419	.	.	.	.	.	.	.	GG	GG	GG	GG	AA	AA	AA	GG	GG	GG	GG	GG	GG	GG	AA	AA	AA	GG	GG	GG	GG	AA	GG	AA	GG	GG	AA	GG	AA	AA	NN	GG	AA	GG	GG	AA	NN	GG	AA
8822617	A/G	UN	420	.	.	.	.	.	.	.	GG	GG	GG	NN	GG	GG	GG	GG	GG	GG	GG	GG	GG	GG	GG	GG	GG	GG	GG	GG	GG	GG	AA	GG	GG	GG	GG	GG	GG	GG	GG	GG	GG	GG	GG	GG	GG	GG	GG
5826224	A/G	UN	422	.	.	.	.	.	.	.	AA	GG	GG	GG	GG	GG	GG	GG	GG	GG	GG	GG	GG	GG	GG	GG	GG	GG	GG	GG	AA	GG	GG	GG	GG	GG	GG	AA	GG	GG	GG	GG	GG	GG	AA	GG	GG	GG	AA
5825003	A/G	UN	423	.	.	.	.	.	.	.	AA	GG	GG	AA	GG	GG	GG	GG	GG	GG	GG	GG	GG	AA	GG	GG	GG	GG	GG	GG	GG	GG	AA	GG	GG	GG	GG	GG	GG	GG	GG	GG	GG	GG	AA	GG	NN	GG	GG
10257996	A/G	UN	424	.	.	.	.	.	.	.	GG	AA	AA	AA	AA	AA	AA	AA	AA	AA	AA	AA	AA	AA	AA	AA	AA	GG	AA	AA	AA	AA	AA	AA	AA	AA	NN	AA	AA	AA	AA	AA	AA	AA	AA	NN	AA	AA	AA
5824823	A/G	UN	425	.	.	.	.	.	.	.	GG	AA	GG	GG	AA	AA	AA	GG	GG	GG	GG	AA	AA	GG	AA	AA	AA	NN	AA	AA	AA	AA	GG	AA	AA	AA	NN	GG	AA	AA	AA	AA	AA	NN	NN	AA	GG	GG	GG
5825111	A/G	UN	427	.	.	.	.	.	.	.	GG	GG	GG	AA	GG	AA	GG	GG	GG	GG	NN	GG	GG	GG	AA	GG	AA	GG	AA	AA	AA	AA	AA	NN	GG	GG	GG	AA	AA	GG	NN	GG	NN	AA	AA	AA	NN	GG	GG
10258086	A/G	UN	429	.	.	.	.	.	.	.	AA	AA	GG	AA	AA	AA	AA	AA	AA	AA	AA	AA	AA	AA	AA	AA	AA	NN	GG	AA	AA	AA	AA	AA	AA	AA	AA	NN	AA	NN	AA	AA	AA	AA	AA	AA	AA	AA	AA
10267944	A/G	UN	430	.	.	.	.	.	.	.	AA	AA	AA	AA	AA	AA	AA	GG	GG	GG	AA	AA	AA	AA	AA	AA	AA	GG	AA	AA	AA	AA	AA	AA	AA	AA	NN	GG	AA	AA	AA	AA	AA	AA	AA	AA	NN	NN	AA
8822629	A/G	UN	433	.	.	.	.	.	.	.	GG	AA	AA	AA	AA	AA	AA	AA	AA	AA	AA	AA	AA	AA	AA	AA	AA	GG	AA	AA	AA	AA	AA	NN	AA	AA	AA	GG	AA	AA	AA	AA	NN	AA	AA	AA	AA	AA	AA
10260143	A/G	UN	434	.	.	.	.	.	.	.	GG	GG	GG	GG	GG	GG	GG	GG	GG	GG	GG	GG	GG	GG	GG	GG	GG	GG	AA	GG	AA	GG	GG	NN	GG	GG	GG	GG	GG	GG	NN	GG	GG	GG	GG	GG	GG	GG	GG
5825726	A/G	UN	436	.	.	.	.	.	.	.	GG	GG	GG	GG	GG	GG	GG	AA	AA	AA	AA	GG	GG	GG	AA	AA	NN	GG	GG	GG	GG	NN	GG	AA	GG	GG	AA	AA	AA	AA	GG	GG	AA	GG	GG	AA	AA	AA	GG
5826100	A/G	UN	438	.	.	.	.	.	.	.	GG	GG	GG	AA	AA	NN	AA	AA	AA	AA	AA	GG	GG	GG	AA	AA	AA	GG	AA	AA	GG	NN	GG	AA	GG	GG	AA	GG	AA	AA	NN	GG	AA	GG	GG	AA	NN	AA	GG
10260119	A/G	UN	439	.	.	.	.	.	.	.	GG	GG	GG	GG	GG	NN	GG	AA	AA	AA	AA	GG	GG	GG	AA	GG	NN	AA	GG	AA	GG	AA	GG	NN	GG	GG	AA	AA	NN	AA	GG	GG	AA	GG	GG	AA	AA	AA	GG
10262003	A/G	UN	441	.	.	.	.	.	.	.	AA	GG	AA	AA	GG	GG	GG	GG	GG	GG	AA	GG	GG	GG	GG	GG	GG	GG	GG	GG	GG	GG	AA	GG	GG	GG	GG	GG	GG	GG	GG	GG	GG	AA	NN	GG	GG	GG	GG
10259699	A/G	UN	442	.	.	.	.	.	.	.	AA	AA	AA	AA	AA	AA	AA	AA	AA	GG	NN	NN	AA	AA	NN	AA	AA	AA	AA	AA	AA	NN	AA	AA	AA	AA	NN	NN	AA	AA	GG	AA	GG	GG	AA	AA	AA	AA	AA
5824621	A/G	UN	444	.	.	.	.	.	.	.	GG	GG	GG	AA	AA	GG	AA	AA	AA	AA	AA	GG	GG	GG	AA	AA	AA	GG	AA	AA	GG	NN	GG	AA	GG	GG	AA	GG	NN	AA	NN	GG	AA	GG	GG	AA	GG	AA	GG
10260150	A/G	UN	446	.	.	.	.	.	.	.	GG	GG	GG	GG	GG	GG	GG	GG	GG	GG	GG	GG	GG	GG	GG	GG	GG	GG	AA	GG	AA	GG	GG	NN	GG	GG	GG	GG	GG	GG	GG	GG	GG	GG	GG	GG	GG	GG	GG
5825428	A/G	UN	447	.	.	.	.	.	.	.	AA	GG	GG	GG	GG	GG	GG	AA	AA	AA	GG	GG	GG	GG	AA	GG	GG	AA	GG	GG	GG	AA	GG	AA	GG	GG	AA	GG	NN	AA	GG	GG	GG	GG	GG	AA	NN	NN	GG
10260165	A/G	UN	448	.	.	.	.	.	.	.	GG	GG	GG	GG	GG	GG	GG	GG	GG	GG	GG	GG	GG	GG	GG	GG	GG	GG	AA	GG	AA	GG	GG	GG	GG	GG	GG	GG	GG	GG	GG	GG	GG	GG	GG	GG	GG	GG	GG
10260146	A/G	UN	449	.	.	.	.	.	.	.	GG	GG	GG	GG	GG	GG	GG	GG	GG	GG	GG	GG	GG	GG	GG	GG	GG	GG	AA	GG	AA	GG	GG	GG	GG	GG	GG	GG	GG	GG	GG	GG	GG	GG	GG	GG	GG	GG	GG
10267201	A/G	UN	454	.	.	.	.	.	.	.	GG	AA	AA	AA	AA	AA	AA	AA	AA	AA	AA	AA	AA	AA	AA	AA	AA	NN	AA	AA	AA	AA	AA	AA	AA	AA	AA	GG	AA	AA	AA	AA	AA	NN	NN	AA	AA	AA	NN
10268691	A/G	UN	455	.	.	.	.	.	.	.	GG	AA	GG	GG	AA	AA	AA	AA	AA	AA	AA	NN	NN	GG	AA	AA	AA	AA	GG	AA	AA	AA	NN	AA	AA	AA	AA	AA	AA	NN	AA	AA	AA	AA	AA	AA	AA	AA	AA
5824908	A/G	UN	456	.	.	.	.	.	.	.	GG	GG	GG	GG	GG	GG	GG	GG	GG	GG	GG	GG	GG	AA	GG	GG	AA	GG	GG	GG	AA	GG	GG	GG	GG	GG	GG	GG	GG	GG	GG	GG	AA	AA	NN	GG	GG	GG	GG
5825115	A/G	UN	459	.	.	.	.	.	.	.	GG	AA	GG	GG	GG	NN	GG	AA	AA	AA	AA	AA	AA	GG	GG	GG	GG	AA	GG	GG	GG	GG	AA	GG	AA	AA	GG	GG	NN	NN	GG	AA	GG	AA	AA	GG	GG	AA	GG
5826215	A/G	UN	461	.	.	.	.	.	.	.	GG	GG	GG	GG	GG	AA	GG	GG	GG	GG	GG	GG	GG	GG	AA	GG	AA	GG	GG	GG	GG	AA	GG	GG	GG	GG	GG	GG	GG	GG	GG	GG	GG	GG	GG	GG	GG	GG	GG
5825643	A/G	UN	462	.	.	.	.	.	.	.	GG	GG	GG	GG	GG	AA	GG	GG	GG	GG	GG	GG	GG	GG	AA	GG	AA	GG	GG	GG	GG	AA	GG	GG	GG	GG	GG	GG	GG	GG	GG	GG	GG	GG	GG	GG	GG	GG	GG
5825669	A/G	UN	463	.	.	.	.	.	.	.	GG	GG	GG	GG	GG	GG	GG	GG	GG	GG	GG	GG	GG	GG	GG	GG	GG	GG	GG	GG	NN	GG	AA	AA	GG	GG	GG	GG	GG	GG	GG	GG	NN	GG	GG	GG	GG	GG	GG
5824888	A/G	UN	465	.	.	.	.	.	.	.	GG	GG	GG	GG	GG	GG	GG	GG	GG	GG	GG	GG	GG	GG	GG	GG	GG	GG	GG	GG	AA	GG	GG	GG	GG	GG	GG	AA	GG	GG	GG	GG	GG	GG	GG	AA	GG	GG	GG
5825047	A/G	UN	466	.	.	.	.	.	.	.	GG	GG	GG	GG	GG	GG	GG	GG	GG	GG	GG	GG	GG	GG	GG	GG	GG	GG	GG	GG	AA	GG	GG	GG	GG	GG	GG	AA	GG	GG	GG	GG	NN	GG	GG	AA	GG	GG	GG
5826104	A/G	UN	471	.	.	.	.	.	.	.	GG	GG	GG	GG	GG	AA	GG	AA	AA	AA	AA	GG	GG	GG	AA	AA	AA	AA	AA	AA	GG	AA	GG	AA	GG	GG	AA	AA	AA	AA	GG	GG	AA	GG	GG	AA	AA	AA	GG
10258659	A/G	UN	476	.	.	.	.	.	.	.	GG	GG	GG	GG	GG	GG	GG	GG	GG	GG	GG	GG	GG	GG	GG	GG	GG	GG	GG	GG	GG	GG	GG	GG	GG	GG	GG	GG	GG	GG	GG	GG	GG	GG	AA	GG	GG	GG	AA
5824840	A/G	UN	479	.	.	.	.	.	.	.	GG	GG	GG	GG	GG	AA	GG	AA	AA	AA	AA	GG	GG	GG	AA	AA	AA	AA	AA	AA	GG	AA	GG	AA	GG	GG	AA	AA	AA	AA	GG	GG	AA	GG	GG	AA	AA	AA	GG
5825967	A/G	UN	480	.	.	.	.	.	.	.	GG	GG	GG	GG	GG	AA	GG	AA	AA	AA	AA	GG	GG	GG	AA	AA	AA	AA	AA	AA	GG	AA	GG	AA	GG	GG	AA	AA	AA	AA	GG	GG	AA	GG	GG	AA	AA	AA	GG
10263406	A/G	UN	482	.	.	.	.	.	.	.	GG	GG	GG	GG	GG	AA	GG	GG	GG	GG	GG	GG	GG	GG	AA	GG	AA	GG	GG	GG	AA	AA	GG	NN	GG	GG	GG	GG	GG	AA	GG	GG	GG	GG	GG	GG	GG	GG	AA
5825973	A/G	UN	483	.	.	.	.	.	.	.	GG	GG	GG	AA	AA	AA	AA	GG	GG	GG	AA	GG	GG	GG	AA	GG	AA	GG	GG	GG	GG	AA	GG	AA	NN	GG	AA	GG	AA	AA	NN	GG	NN	AA	AA	AA	AA	GG	GG
8822639	A/G	UN	494	.	.	.	.	.	.	.	AA	AA	AA	AA	AA	AA	AA	GG	GG	GG	GG	AA	AA	AA	AA	AA	AA	NN	AA	AA	AA	AA	AA	NN	AA	AA	AA	AA	AA	NN	AA	AA	NN	NN	AA	GG	NN	GG	AA
5826092	A/G	UN	506	.	.	.	.	.	.	.	GG	GG	GG	GG	AA	GG	AA	GG	GG	GG	GG	GG	GG	GG	GG	GG	GG	GG	GG	GG	AA	GG	GG	NN	GG	GG	AA	GG	GG	GG	GG	GG	AA	GG	GG	AA	NN	GG	GG
15979851	A/G	UN	524	.	.	.	.	.	.	.	GG	GG	GG	GG	GG	GG	GG	AA	AA	AA	NN	GG	GG	GG	GG	GG	GG	GG	GG	GG	GG	GG	GG	GG	GG	GG	AA	GG	GG	GG	GG	GG	GG	GG	GG	GG	AA	AA	GG
8822638	A/G	UN	525	.	.	.	.	.	.	.	AA	AA	AA	AA	AA	AA	AA	GG	GG	GG	GG	AA	AA	AA	AA	AA	AA	NN	AA	AA	AA	AA	AA	AA	AA	AA	AA	AA	AA	AA	AA	AA	AA	NN	AA	GG	AA	GG	AA
15979636	A/G	UN	526	.	.	.	.	.	.	.	GG	GG	GG	GG	GG	GG	GG	AA	AA	AA	NN	GG	GG	GG	GG	GG	GG	GG	GG	GG	GG	GG	GG	GG	GG	GG	NN	GG	GG	GG	GG	GG	GG	GG	GG	GG	AA	AA	GG
15990583	A/G	UN	534	.	.	.	.	.	.	.	GG	GG	GG	GG	GG	GG	GG	GG	GG	GG	GG	GG	GG	GG	GG	GG	AA	GG	GG	GG	GG	GG	GG	AA	GG	GG	AA	AA	GG	GG	GG	GG	GG	GG	GG	GG	NN	GG	GG
10259221	A/G	UN	546	.	.	.	.	.	.	.	AA	AA	AA	AA	AA	AA	AA	AA	AA	AA	NN	AA	AA	AA	AA	AA	AA	AA	AA	AA	AA	AA	AA	AA	AA	AA	NN	NN	AA	NN	AA	AA	AA	AA	AA	GG	AA	AA	AA
5824641	A/G	UN	577	.	.	.	.	.	.	.	GG	GG	GG	GG	GG	GG	GG	GG	GG	GG	GG	GG	GG	GG	AA	AA	NN	GG	GG	GG	GG	AA	GG	NN	GG	GG	GG	AA	GG	AA	GG	GG	GG	GG	GG	AA	GG	GG	GG
5825934|F|0-38:A>T-38:A>T	A/G	Scaffold0045	283	.	.	.	.	.	.	.	GG	GG	GG	GG	GG	GG	GG	GG	GG	GG	GG	GG	GG	GG	AG	GG	AG	GG	GG	GG	GG	AG	AG	GG	GG	GG	GG	GG	GG	AG	GG	GG	GG	GG	GG	AG	AG	GG	GG
5824659	A/G	Scaffold0556	649	.	.	.	.	.	.	.	AA	GG	AA	AA	AA	AA	AA	AA	AA	AA	AA	GG	GG	AA	AA	AA	AA	AA	AA	AA	AA	AA	AA	NN	GG	GG	AA	AA	AA	AA	AA	GG	AA	NN	GG	AA	NN	AA	AA
5826142	A/G	Scaffold0025	908	.	.	.	.	.	.	.	AA	GG	AA	AA	GG	AA	GG	AA	AA	AA	AA	GG	GG	GG	AA	GG	AA	GG	AA	GG	GG	AA	GG	AA	GG	GG	AA	GG	AA	GG	AA	GG	AA	NN	AA	AA	AA	AA	AA
5825059	A/G	Scaffold2702	1090	.	.	.	.	.	.	.	AA	AA	AA	AA	AA	NN	AA	AA	AA	AA	AA	AA	AA	AA	GG	AA	GG	GG	AA	AA	AA	GG	AA	AA	AA	NN	NN	AA	AA	NN	AA	AA	AA	AA	AA	GG	AA	AA	AA
5824799	A/G	Scaffold0556	1515	.	.	.	.	.	.	.	AA	GG	AA	NN	AA	AA	AA	AA	AA	NN	AA	GG	GG	AA	AA	AA	AA	AA	AA	AA	AA	AA	AA	AA	GG	GG	AA	AA	NN	AA	AA	GG	NN	GG	GG	AA	NN	AA	AA
5825430	A/G	Scaffold0774	3387	.	.	.	.	.	.	.	AA	AA	AA	AA	AA	AA	AA	AA	AA	AA	GG	AA	AA	AA	AA	AA	AA	AA	GG	AA	GG	AA	AA	NN	AA	AA	AA	AA	AA	AA	AA	AA	AA	GG	GG	AA	NN	AA	AA
5825573|F|0-23:G>A-23:G>A	A/G	Scaffold0563	4233	.	.	.	.	.	.	.	GG	GG	AA	GG	GG	AG	GG	GG	GG	GG	GG	GG	GG	GG	AA	GG	AA	GG	GG	GG	GG	AA	GG	AG	GG	GG	GG	GG	GG	AA	GG	GG	GG	GG	GG	AA	GG	GG	GG
5826147|F|0-15:G>T-15:G>T	A/G	Scaffold0554	5664	.	.	.	.	.	.	.	AA	GG	GG	GG	GG	GG	GG	GG	GG	GG	AG	GG	GG	AA	GG	GG	GG	AA	AA	GG	AA	GG	AG	GG	GG	GG	GG	GG	GG	GG	GG	GG	GG	GG	GG	GG	GG	GG	AA
5825325	A/G	Scaffold3523	10806	.	.	.	.	.	.	.	GG	AA	AA	AA	AA	AA	AA	AA	AA	AA	AA	AA	AA	GG	AA	AA	AA	GG	AA	AA	GG	AA	AA	NN	AA	NN	AA	AA	AA	AA	AA	AA	AA	NN	GG	AA	AA	AA	NN
5825326	A/G	Scaffold3523	10806	.	.	.	.	.	.	.	AA	GG	GG	GG	GG	GG	GG	GG	GG	GG	GG	GG	GG	AA	GG	GG	GG	AA	GG	GG	AA	GG	GG	GG	GG	GG	GG	GG	GG	GG	GG	GG	GG	GG	AA	GG	GG	GG	GG
5824580	A/G	Scaffold3523	14057	.	.	.	.	.	.	.	GG	AA	AA	AA	AA	AA	AA	AA	AA	AA	AA	AA	AA	GG	AA	AA	AA	GG	AA	AA	GG	AA	AA	AA	AA	AA	NN	NN	AA	AA	AA	AA	AA	AA	NN	NN	AA	AA	AA
5824812	A/G	Scaffold3523	14057	.	.	.	.	.	.	.	AA	GG	GG	GG	GG	GG	GG	GG	GG	GG	GG	GG	GG	AA	GG	GG	GG	AA	GG	GG	AA	GG	GG	GG	GG	GG	GG	GG	GG	GG	GG	GG	GG	GG	NN	GG	GG	GG	GG
15989877	A/G	Scaffold5163	21050	.	.	.	.	.	.	.	AA	AA	GG	AA	AA	AA	AA	AA	AA	AA	AA	AA	NN	GG	AA	AA	AA	GG	GG	AA	AA	AA	AA	NN	AA	NN	NN	AA	AA	AA	AA	AA	AA	AA	AA	AA	AA	AA	AA
5825045	A/G	Scaffold2751	32697	.	.	.	.	.	.	.	GG	AA	GG	GG	AA	AA	AA	AA	AA	AA	NN	AA	AA	GG	AA	AA	AA	AA	GG	AA	GG	AA	GG	AA	AA	AA	AA	AA	AA	AA	AA	AA	AA	GG	GG	AA	AA	AA	GG
5824939	A/G	Scaffold2751	32709	.	.	.	.	.	.	.	AA	GG	AA	AA	GG	GG	GG	GG	GG	GG	AA	GG	GG	AA	GG	GG	GG	GG	AA	GG	AA	GG	AA	GG	GG	GG	GG	GG	GG	GG	GG	GG	GG	AA	AA	GG	GG	GG	AA
8822574	A/G	Scaffold2107	33413	.	.	.	.	.	.	.	AA	AA	AA	AA	AA	NN	AA	AA	AA	AA	AA	AA	AA	GG	AA	AA	AA	AA	AA	AA	AA	NN	AA	AA	AA	AA	AA	AA	NN	AA	AA	AA	AA	AA	AA	AA	AA	AA	AA
23871312|F|0-14:A>G-14:A>G	A/G	Scaffold0628	42484	.	.	.	.	.	.	.	GG	GG	GG	GG	GG	GG	GG	AG	AG	AG	AG	GG	GG	GG	GG	GG	GG	AG	AG	GG	GG	GG	GG	GG	GG	GG	AG	AG	GG	GG	GG	GG	GG	GG	GG	GG	AG	AG	GG
5824758	A/G	Scaffold0605	51493	.	.	.	.	.	.	.	AA	GG	AA	AA	GG	GG	GG	AA	AA	AA	AA	GG	GG	AA	GG	GG	GG	GG	AA	AA	AA	GG	AA	NN	GG	GG	NN	GG	GG	GG	GG	NN	GG	AA	AA	GG	AA	AA	AA
5825093	A/G	Scaffold5030	77004	.	.	.	.	.	.	.	AA	AA	AA	AA	AA	AA	AA	AA	AA	AA	NN	AA	AA	AA	AA	AA	AA	AA	AA	AA	AA	AA	AA	AA	AA	AA	NN	AA	AA	AA	AA	AA	GG	NN	AA	AA	AA	AA	AA
5824630	A/G	Scaffold5162	80264	.	.	.	.	.	.	.	AA	GG	AA	GG	GG	AA	AA	GG	AA	GG	GG	AA	AA	AA	AA	AA	AA	NN	AA	GG	AA	AA	AA	AA	AA	AA	NN	GG	AA	NN	GG	GG	NN	AA	AA	AA	NN	AA	AA
5826264	A/G	Scaffold0996	83841	.	.	.	.	.	.	.	GG	AA	GG	GG	AA	AA	AA	AA	AA	AA	NN	AA	AA	GG	AA	AA	AA	AA	GG	AA	GG	AA	GG	AA	AA	AA	AA	AA	AA	AA	AA	AA	AA	GG	GG	AA	AA	AA	GG
5824967	A/G	Scaffold5166	108491	.	.	.	.	.	.	.	AA	AA	AA	AA	GG	GG	GG	AA	AA	AA	AA	AA	AA	AA	GG	AA	GG	AA	AA	GG	GG	GG	AA	GG	AA	AA	GG	AA	GG	NN	AA	AA	GG	AA	AA	GG	GG	AA	AA
5826240	A/G	Scaffold5166	118450	.	.	.	.	.	.	.	AA	AA	AA	AA	GG	NN	GG	AA	AA	AA	AA	AA	AA	AA	GG	AA	GG	AA	AA	GG	GG	GG	AA	GG	AA	AA	GG	AA	GG	NN	AA	AA	GG	AA	AA	GG	GG	AA	AA
5826239	A/G	Scaffold5166	118450	.	.	.	.	.	.	.	GG	GG	GG	GG	AA	AA	AA	GG	GG	GG	GG	GG	GG	GG	AA	GG	AA	GG	GG	AA	AA	AA	GG	AA	GG	GG	AA	GG	AA	AA	NN	GG	AA	GG	GG	AA	AA	GG	GG
5825129|F|0-59:T>A-59:T>A	A/G	Scaffold0594	139702	.	.	.	.	.	.	.	AA	AA	GG	AG	AA	GG	AA	AA	AA	AA	AA	AA	AA	GG	GG	AA	AG	GG	GG	AA	GG	AG	GG	AA	AA	AA	AG	AA	AA	AA	GG	AA	AA	AA	AA	AA	AG	NN	GG
10264270|F|0-47:A>C-47:A>C	A/G	Scaffold5165	150804	.	.	.	.	.	.	.	GG	GG	GG	GG	GG	AA	GG	GG	GG	GG	GG	GG	GG	GG	AA	GG	AG	GG	GG	GG	GG	AG	GG	AG	GG	GG	GG	GG	GG	GG	GG	GG	GG	GG	GG	AA	GG	GG	GG
5824781	A/G	Scaffold0628	153913	.	.	.	.	.	.	.	AA	AA	AA	NN	GG	GG	GG	AA	AA	AA	AA	AA	AA	AA	AA	GG	AA	AA	AA	GG	GG	AA	AA	AA	AA	AA	AA	AA	AA	AA	AA	AA	GG	AA	AA	AA	GG	AA	AA
5825254|F|0-55:A>T-55:A>T	A/G	Scaffold3835	156947	.	.	.	.	.	.	.	GG	AG	AG	AG	GG	AG	GG	AG	AG	AG	AG	AG	AG	AG	GG	GG	GG	AG	GG	GG	GG	GG	AG	GG	AG	AG	GG	GG	GG	GG	GG	AG	GG	AG	AG	GG	GG	AG	GG
5824949	A/G	Scaffold0594	166363	.	.	.	.	.	.	.	GG	GG	AA	NN	GG	AA	GG	GG	GG	GG	GG	GG	GG	AA	AA	GG	NN	AA	AA	GG	AA	AA	AA	GG	GG	GG	AA	GG	GG	GG	AA	GG	GG	GG	GG	GG	GG	GG	AA
5825704|F|0-43:A>T-43:A>T	A/G	Scaffold5166	173982	.	.	.	.	.	.	.	GG	GG	GG	GG	AA	AG	AA	GG	GG	GG	GG	GG	GG	GG	AA	GG	AA	GG	GG	AA	AA	AA	GG	AA	GG	GG	AA	GG	AA	AA	GG	GG	AA	GG	GG	AA	AA	GG	GG
10257821	A/G	Scaffold0598	195609	.	.	.	.	.	.	.	GG	AA	GG	GG	AA	AA	AA	AA	AA	AA	AA	AA	AA	GG	AA	AA	AA	AA	GG	AA	AA	AA	AA	NN	AA	AA	AA	AA	AA	AA	AA	AA	AA	NN	AA	AA	AA	AA	AA
10260105	A/G	Scaffold1436	209582	.	.	.	.	.	.	.	AA	AA	GG	AA	AA	GG	AA	GG	GG	GG	GG	AA	AA	GG	GG	GG	GG	GG	GG	GG	GG	GG	GG	GG	AA	AA	GG	GG	GG	GG	GG	AA	GG	AA	AA	GG	GG	GG	GG
5825051	A/G	Scaffold5167	260815	.	.	.	.	.	.	.	GG	AA	AA	AA	AA	GG	AA	GG	GG	GG	AA	AA	AA	GG	GG	AA	GG	AA	GG	GG	AA	GG	AA	GG	AA	AA	NN	AA	GG	NN	AA	AA	GG	AA	AA	GG	GG	GG	GG
5825907	A/G	Scaffold0592	276632	.	.	.	.	.	.	.	AA	AA	GG	AA	GG	GG	GG	GG	GG	GG	AA	AA	AA	AA	GG	AA	GG	AA	GG	GG	AA	GG	AA	GG	AA	AA	GG	AA	GG	NN	AA	AA	GG	AA	AA	GG	GG	GG	AA
10265753	A/G	Scaffold0592	279291	.	.	.	.	.	.	.	AA	AA	GG	AA	GG	GG	GG	GG	GG	GG	AA	AA	AA	AA	GG	AA	GG	AA	GG	GG	AA	GG	AA	GG	NN	AA	GG	AA	GG	GG	AA	AA	GG	NN	AA	GG	GG	GG	AA
5824555	A/G	Scaffold0592	279357	.	.	.	.	.	.	.	AA	AA	GG	AA	GG	GG	GG	GG	GG	GG	AA	AA	AA	AA	GG	AA	GG	AA	GG	GG	AA	GG	AA	GG	NN	AA	GG	AA	GG	GG	AA	AA	GG	NN	NN	GG	GG	GG	NN
5825767|F|0-6:G>C-6:G>C	A/G	Scaffold0592	286878	.	.	.	.	.	.	.	GG	GG	AA	GG	AA	AG	AA	AA	AA	AA	AG	GG	GG	GG	AA	GG	AA	GG	AA	AA	GG	AA	GG	AG	GG	GG	AA	GG	AA	AA	GG	GG	AA	GG	GG	AA	AA	AA	GG
5824738	A/G	Scaffold4365	321877	.	.	.	.	.	.	.	AA	GG	GG	GG	GG	AA	GG	GG	GG	GG	GG	GG	GG	GG	AA	GG	AA	NN	AA	GG	GG	AA	GG	AA	AA	AA	AA	GG	GG	AA	GG	GG	GG	AA	NN	GG	AA	GG	NN
5825982	A/G	Ca1	322900	.	.	.	.	.	.	.	AA	AA	AA	AA	AA	AA	AA	AA	AA	AA	AA	AA	AA	AA	GG	AA	AA	AA	AA	AA	AA	AA	AA	AA	AA	AA	AA	AA	AA	AA	AA	AA	AA	AA	AA	GG	AA	AA	AA
5825423|F|0-46:A>G-46:A>G	A/G	Ca2	330751	.	.	.	.	.	.	.	AA	AA	AA	AA	AA	AA	AA	AA	AA	AA	AG	AA	AA	AA	AA	GG	AA	AG	AA	GG	AA	AG	AA	AG	AA	AA	AG	GG	AG	AG	AA	AA	AA	AA	AA	AA	AA	AA	AA
5824995	A/G	Ca1	337226	.	.	.	.	.	.	.	AA	AA	AA	AA	AA	AA	AA	AA	AA	AA	AA	NN	AA	AA	GG	AA	AA	AA	AA	AA	AA	AA	AA	AA	AA	AA	AA	AA	NN	AA	AA	AA	NN	NN	AA	GG	NN	AA	AA
5824797	A/G	Ca7	384090	.	.	.	.	.	.	.	AA	AA	AA	AA	AA	GG	AA	AA	AA	AA	AA	AA	AA	AA	GG	GG	GG	AA	AA	GG	AA	GG	AA	AA	AA	AA	NN	AA	NN	GG	AA	AA	AA	AA	AA	GG	GG	AA	AA
5824584	A/G	Ca7	384156	.	.	.	.	.	.	.	AA	AA	AA	AA	AA	NN	AA	AA	AA	AA	AA	AA	AA	AA	GG	GG	GG	AA	AA	GG	AA	GG	AA	AA	AA	AA	AA	AA	NN	GG	AA	AA	AA	NN	NN	GG	GG	AA	NN
5824713	A/G	Scaffold0592	410447	.	.	.	.	.	.	.	GG	AA	AA	AA	GG	GG	GG	AA	AA	AA	AA	AA	AA	AA	GG	GG	GG	AA	AA	AA	GG	GG	AA	AA	AA	NN	GG	NN	GG	GG	AA	AA	AA	NN	AA	GG	AA	AA	NN
5825796|F|0-57:A>G-57:A>G	A/G	Scaffold5167	416988	.	.	.	.	.	.	.	GG	GG	GG	GG	GG	AA	GG	AG	AA	AA	AG	GG	GG	GG	AA	GG	AG	GG	AA	AA	GG	AA	GG	AA	GG	GG	AG	GG	AA	AG	GG	GG	AA	GG	GG	AA	AG	AA	GG
5826009|F|0-7:G>A-7:G>A	A/G	Scaffold0594	469390	.	.	.	.	.	.	.	AA	GG	AA	AG	GG	AA	GG	GG	GG	GG	GG	GG	GG	AA	AA	GG	AG	AA	AA	GG	AA	AG	AA	GG	GG	GG	AG	GG	GG	GG	AA	GG	GG	GG	GG	GG	AG	GG	AA
5825876|F|0-8:A>G-8:A>G	A/G	Scaffold0594	482645	.	.	.	.	.	.	.	GG	AA	GG	AG	AA	AG	AA	AA	AA	AA	AA	AA	AA	GG	GG	AG	AG	GG	GG	AA	GG	AG	GG	AA	AA	AA	AG	AA	AA	AA	GG	AA	AA	AA	AA	AA	AG	AA	GG
23871057|F|0-34:G>A-34:G>A	A/G	Scaffold0592	483063	.	.	.	.	.	.	.	GG	GG	AA	GG	AA	AA	AA	AA	AA	AA	AG	GG	GG	GG	AA	GG	AA	GG	AA	AA	NN	AA	GG	GG	NN	GG	AA	GG	AA	AG	GG	GG	AA	GG	GG	AA	NN	AA	AA
5825491|F|0-20:G>T-20:G>T	A/G	Scaffold4867	564017	.	.	.	.	.	.	.	GG	GG	GG	GG	AA	AG	AA	AA	AA	AA	GG	GG	GG	GG	AA	GG	AA	GG	GG	AA	GG	AA	GG	AA	GG	GG	AA	GG	AA	AA	GG	GG	AA	GG	GG	AA	AA	AA	GG
5825512	A/G	Scaffold5165	588795	.	.	.	.	.	.	.	GG	AA	AA	AA	AA	GG	AA	AA	AA	AA	AA	AA	AA	AA	GG	AA	GG	GG	GG	AA	AA	NN	AA	AA	AA	AA	NN	AA	AA	AA	AA	AA	AA	AA	AA	NN	NN	AA	AA
5825751|F|0-49:A>C-49:A>C	A/G	Scaffold0592	615600	.	.	.	.	.	.	.	GG	GG	GG	AG	GG	GG	GG	GG	GG	GG	GG	GG	GG	GG	GG	GG	GG	GG	AA	GG	AG	GG	AG	GG	GG	GG	GG	GG	GG	GG	AA	GG	GG	GG	GG	GG	GG	GG	AA
13146641	A/G	Ca8	722230	.	.	.	.	.	.	.	AA	AA	AA	AA	AA	AA	AA	AA	AA	AA	AA	AA	AA	AA	GG	AA	NN	AA	AA	AA	AA	AA	AA	AA	AA	AA	NN	AA	AA	GG	AA	AA	AA	AA	NN	GG	NN	AA	AA
10267063	A/G	Ca8	722296	.	.	.	.	.	.	.	AA	AA	AA	AA	AA	AA	AA	AA	AA	AA	AA	AA	AA	AA	GG	AA	NN	AA	AA	AA	AA	NN	AA	AA	AA	AA	AA	AA	AA	NN	AA	NN	NN	AA	NN	GG	NN	AA	AA
10267635	A/G	Ca1	725970	.	.	.	.	.	.	.	AA	AA	AA	AA	AA	AA	AA	AA	AA	AA	AA	AA	AA	AA	AA	AA	AA	AA	AA	AA	AA	AA	AA	AA	AA	AA	NN	NN	AA	AA	NN	AA	NN	NN	AA	AA	NN	AA	GG
5824735	A/G	Ca6	894924	.	.	.	.	.	.	.	AA	GG	AA	AA	GG	GG	GG	AA	AA	AA	AA	GG	GG	AA	GG	AA	AA	AA	AA	AA	AA	GG	AA	AA	GG	GG	AA	AA	NN	AA	AA	GG	AA	NN	AA	AA	GG	AA	AA
5825576|F|0-26:G>A-26:G>A	A/G	Scaffold0591	904294	.	.	.	.	.	.	.	AA	GG	AA	AG	AA	AG	AA	AA	GG	NN	GG	GG	GG	AA	AA	GG	AA	AG	AA	GG	AA	AA	AA	AA	GG	GG	AA	AA	AG	AA	GG	GG	AA	GG	GG	AA	GG	GG	AA
5825825	A/G	Ca6	947055	.	.	.	.	.	.	.	AA	AA	GG	NN	AA	AA	AA	AA	AA	AA	AA	AA	AA	AA	AA	AA	AA	AA	GG	AA	AA	AA	AA	AA	AA	AA	NN	GG	AA	AA	NN	AA	AA	AA	AA	AA	AA	AA	GG
5824914	A/G	Ca6	947055	.	.	.	.	.	.	.	GG	GG	AA	NN	GG	GG	GG	GG	GG	GG	GG	GG	GG	GG	GG	GG	GG	GG	AA	GG	GG	GG	GG	GG	GG	GG	GG	AA	GG	GG	AA	GG	GG	GG	GG	GG	GG	GG	AA
5825112	A/G	Ca6	983387	.	.	.	.	.	.	.	GG	GG	AA	AA	GG	GG	GG	GG	GG	GG	GG	GG	GG	GG	GG	GG	GG	GG	AA	GG	GG	GG	GG	GG	GG	GG	GG	AA	GG	GG	AA	GG	GG	GG	GG	GG	GG	GG	AA
5825026	A/G	Ca6	983388	.	.	.	.	.	.	.	AA	AA	GG	NN	AA	AA	AA	AA	AA	AA	AA	AA	AA	AA	AA	AA	AA	AA	GG	AA	AA	AA	AA	AA	AA	AA	NN	GG	AA	AA	GG	AA	AA	AA	AA	AA	AA	AA	GG
5825870	A/G	Ca6	987444	.	.	.	.	.	.	.	AA	AA	GG	AA	AA	AA	AA	AA	AA	AA	AA	AA	AA	AA	AA	AA	AA	AA	GG	AA	AA	AA	AA	AA	AA	AA	NN	GG	AA	AA	GG	AA	AA	AA	NN	AA	AA	AA	GG
5825871	A/G	Ca6	987444	.	.	.	.	.	.	.	GG	GG	AA	AA	GG	GG	GG	GG	GG	GG	GG	GG	GG	GG	GG	GG	GG	GG	AA	GG	GG	GG	GG	GG	GG	GG	GG	AA	GG	GG	AA	GG	GG	GG	GG	GG	GG	GG	AA
5825179	A/G	Ca6	994892	.	.	.	.	.	.	.	AA	AA	GG	AA	AA	AA	AA	AA	AA	AA	AA	AA	AA	AA	AA	AA	NN	AA	GG	AA	AA	AA	AA	AA	AA	AA	AA	GG	AA	AA	GG	AA	AA	AA	AA	NN	AA	AA	GG
5825180	A/G	Ca6	994892	.	.	.	.	.	.	.	GG	GG	AA	AA	GG	GG	GG	GG	GG	GG	GG	GG	GG	GG	GG	GG	GG	GG	AA	GG	GG	GG	GG	GG	GG	GG	GG	AA	GG	GG	AA	GG	GG	GG	GG	GG	GG	GG	AA
5826095	A/G	Ca6	997872	.	.	.	.	.	.	.	AA	AA	GG	AA	AA	AA	AA	AA	AA	AA	AA	AA	AA	AA	AA	AA	AA	AA	GG	AA	AA	AA	AA	NN	AA	AA	AA	GG	AA	AA	GG	AA	AA	NN	AA	AA	AA	AA	GG
5826096	A/G	Ca6	997872	.	.	.	.	.	.	.	GG	GG	AA	AA	GG	GG	GG	GG	GG	GG	GG	GG	GG	GG	GG	GG	GG	GG	AA	GG	GG	GG	GG	GG	GG	GG	GG	AA	GG	GG	AA	GG	GG	GG	GG	GG	GG	GG	AA
5824919	A/G	Ca6	997919	.	.	.	.	.	.	.	GG	GG	AA	AA	GG	GG	GG	GG	GG	GG	GG	GG	GG	GG	GG	GG	GG	GG	AA	GG	GG	GG	GG	GG	GG	GG	GG	AA	GG	GG	AA	GG	GG	GG	GG	GG	GG	GG	AA
5824718	A/G	Ca6	997925	.	.	.	.	.	.	.	AA	AA	GG	AA	AA	AA	AA	AA	AA	AA	AA	AA	AA	AA	AA	AA	AA	AA	GG	AA	AA	AA	AA	AA	NN	NN	NN	GG	AA	AA	GG	AA	AA	AA	AA	NN	AA	AA	GG
5824916	A/G	Ca6	1012880	.	.	.	.	.	.	.	GG	GG	AA	NN	GG	GG	GG	GG	GG	GG	GG	GG	GG	GG	GG	GG	GG	GG	AA	GG	GG	GG	GG	GG	GG	GG	GG	AA	GG	GG	AA	GG	GG	GG	GG	GG	GG	GG	AA
5824987	A/G	Ca6	1051932	.	.	.	.	.	.	.	GG	GG	AA	NN	GG	GG	GG	GG	GG	GG	AA	GG	GG	GG	GG	GG	GG	AA	AA	GG	GG	GG	GG	GG	GG	GG	GG	AA	GG	GG	AA	GG	NN	GG	GG	GG	GG	GG	AA
5824920	A/G	Ca6	1051959	.	.	.	.	.	.	.	GG	GG	AA	NN	GG	GG	GG	GG	GG	GG	AA	GG	GG	GG	GG	GG	GG	AA	AA	GG	GG	GG	GG	GG	GG	GG	GG	AA	GG	GG	NN	GG	GG	GG	GG	GG	GG	GG	AA
8822754	A/G	Ca1	1057324	.	.	.	.	.	.	.	GG	GG	GG	GG	GG	GG	GG	GG	GG	GG	GG	GG	GG	GG	GG	GG	GG	GG	GG	GG	GG	GG	GG	GG	GG	GG	GG	GG	GG	GG	AA	GG	GG	GG	GG	GG	GG	GG	GG
8822670	A/G	Ca1	1061038	.	.	.	.	.	.	.	AA	AA	AA	AA	AA	AA	AA	AA	AA	AA	AA	AA	AA	AA	AA	AA	NN	AA	AA	AA	AA	AA	AA	AA	AA	AA	NN	AA	AA	AA	NN	AA	AA	NN	AA	AA	AA	AA	GG
8822586	A/G	Ca1	1061039	.	.	.	.	.	.	.	GG	GG	GG	GG	GG	GG	GG	GG	GG	GG	GG	GG	GG	GG	GG	GG	GG	GG	GG	GG	GG	GG	GG	GG	GG	GG	GG	GG	GG	GG	AA	GG	GG	GG	GG	GG	GG	GG	NN
8822601	A/G	Ca1	1061098	.	.	.	.	.	.	.	GG	GG	GG	GG	GG	GG	GG	GG	GG	GG	GG	GG	GG	GG	GG	GG	GG	GG	GG	GG	GG	GG	GG	GG	GG	GG	GG	GG	GG	GG	AA	GG	GG	GG	GG	GG	GG	GG	GG
8822760	A/G	Ca1	1063666	.	.	.	.	.	.	.	AA	AA	AA	AA	AA	AA	AA	AA	AA	AA	AA	AA	AA	AA	AA	AA	AA	AA	AA	AA	AA	AA	AA	AA	AA	AA	NN	AA	AA	NN	NN	AA	AA	AA	AA	NN	AA	AA	GG
8822675	A/G	Ca1	1069457	.	.	.	.	.	.	.	AA	AA	AA	AA	AA	AA	AA	AA	AA	AA	AA	NN	AA	AA	AA	AA	AA	AA	AA	AA	AA	AA	AA	AA	AA	AA	NN	AA	AA	AA	GG	AA	NN	AA	NN	AA	AA	AA	GG
10269851	A/G	Ca5	1128296	.	.	.	.	.	.	.	GG	GG	GG	GG	GG	GG	GG	GG	GG	GG	AA	GG	GG	GG	GG	GG	GG	GG	GG	GG	AA	GG	AA	NN	GG	GG	GG	GG	GG	GG	AA	GG	GG	AA	NN	GG	GG	GG	AA
10261992	A/G	Ca5	1128296	.	.	.	.	.	.	.	GG	GG	AA	AA	GG	GG	GG	GG	GG	GG	GG	GG	GG	AA	GG	GG	GG	GG	GG	GG	GG	GG	GG	AA	GG	GG	GG	GG	GG	GG	GG	GG	GG	GG	GG	GG	GG	GG	GG
13145757	A/G	Ca4	1164936	.	.	.	.	.	.	.	AA	AA	AA	AA	GG	AA	GG	AA	AA	AA	AA	AA	AA	AA	AA	AA	AA	AA	AA	AA	AA	AA	AA	AA	AA	AA	NN	GG	AA	NN	AA	NN	AA	GG	AA	NN	AA	AA	AA
5826174|F|0-22:A>C-22:A>C	A/G	Ca3	1201981	.	.	.	.	.	.	.	GG	GG	GG	GG	GG	GG	GG	GG	GG	GG	GG	GG	GG	GG	GG	GG	GG	GG	GG	GG	GG	GG	GG	AG	GG	GG	AG	GG	AG	GG	AG	GG	AG	GG	GG	GG	AG	GG	GG
5826214	A/G	Ca5	1227735	.	.	.	.	.	.	.	AA	GG	GG	GG	GG	GG	GG	GG	GG	GG	GG	GG	GG	AA	GG	GG	GG	GG	GG	GG	GG	GG	AA	GG	GG	GG	GG	GG	GG	GG	GG	GG	GG	GG	GG	GG	GG	GG	GG
5826045|F|0-26:T>C-26:T>C	A/G	Ca2	1308938	.	.	.	.	.	.	.	GG	GG	GG	GG	AA	AA	AA	GG	GG	GG	GG	GG	GG	GG	AA	GG	AG	GG	GG	GG	GG	AA	GG	AG	GG	GG	AG	GG	AG	AA	GG	GG	AA	GG	GG	AA	AA	GG	GG
10257966	A/G	Ca1	1346325	.	.	.	.	.	.	.	AA	AA	AA	AA	AA	AA	AA	AA	AA	AA	AA	AA	AA	AA	AA	AA	AA	AA	AA	GG	GG	AA	AA	NN	GG	AA	AA	AA	AA	AA	AA	AA	NN	AA	AA	AA	NN	NN	GG
5825502|F|0-17:C>T-17:C>T	A/G	Ca6	1648820	.	.	.	.	.	.	.	AG	GG	AG	AG	GG	GG	AG	GG	GG	GG	GG	GG	GG	GG	AG	GG	GG	GG	GG	GG	AG	GG	GG	GG	GG	AG	GG	GG	GG	GG	GG	GG	GG	GG	AG	GG	GG	GG	GG
5825611|F|0-68:G>A-68:G>A	A/G	Ca1	1709416	.	.	.	.	.	.	.	AA	AA	AA	GG	AA	AG	AA	AA	AA	AA	AA	AA	AA	AA	GG	AA	GG	AA	GG	GG	GG	GG	AG	GG	AA	AA	AG	GG	AG	GG	AA	AA	GG	GG	AA	GG	GG	AA	GG
5825150|F|0-67:A>G-67:A>G	A/G	Ca1	1709482	.	.	.	.	.	.	.	AA	AA	AA	GG	AA	GG	AA	AA	AA	AA	AG	AA	AA	AA	GG	AA	GG	AA	GG	GG	GG	GG	AG	GG	AA	AA	AG	GG	AG	GG	AA	AA	GG	GG	AA	GG	GG	AA	GG
5825646	A/G	Ca4	1762715	.	.	.	.	.	.	.	GG	AA	AA	GG	AA	AA	AA	AA	AA	AA	AA	AA	AA	GG	AA	AA	AA	GG	GG	AA	GG	AA	GG	GG	AA	AA	NN	GG	AA	AA	GG	AA	GG	GG	GG	AA	AA	AA	GG
5825090	A/G	Ca4	1778792	.	.	.	.	.	.	.	GG	AA	AA	GG	AA	AA	AA	AA	AA	AA	AA	AA	AA	GG	AA	AA	NN	GG	GG	AA	GG	AA	GG	GG	AA	AA	NN	GG	AA	AA	GG	AA	GG	GG	GG	AA	AA	NN	GG
5825351|F|0-49:C>A-49:C>A	A/G	Ca1	1781344	.	.	.	.	.	.	.	AA	AA	AA	GG	AA	GG	AA	AA	AA	AA	AG	AA	AA	AA	GG	AA	GG	AA	GG	GG	GG	AG	AG	GG	AA	AA	AG	AA	AG	AA	AA	AA	GG	GG	AA	GG	GG	AA	GG
8776174|F|0-13:T>C-13:T>C	A/G	Ca1	1820668	.	.	.	.	.	.	.	GG	GG	GG	AA	GG	AG	GG	GG	GG	GG	AG	GG	GG	GG	AA	GG	AA	AG	AA	AA	AA	AG	AG	AA	GG	GG	AG	GG	AG	GG	AG	GG	AA	AA	AG	AA	AG	GG	AA
5826146|F|0-16:A>G-16:A>G	A/G	Ca1	1886205	.	.	.	.	.	.	.	AA	AA	AA	GG	AA	AG	AA	AA	AA	AA	AG	AA	AA	AA	GG	AA	GG	AG	GG	GG	GG	AG	AG	GG	AA	AA	AG	AA	AG	AA	AG	AA	GG	GG	AG	GG	AG	AA	GG
5825490|F|0-61:A>T-61:A>T	A/G	Ca1	1954219	.	.	.	.	.	.	.	GG	AA	AA	GG	AA	AG	AA	AA	AA	AA	AG	AA	AA	GG	GG	AA	GG	AA	GG	GG	GG	AG	AG	GG	AA	AA	AG	AA	AG	AA	AA	AA	GG	GG	AA	GG	GG	AA	GG
8776077|F|0-27:G>A-27:G>A	A/G	Ca1	1954285	.	.	.	.	.	.	.	GG	AA	AA	GG	AA	GG	AA	AA	AA	AA	AG	AA	AA	GG	GG	AA	GG	AA	GG	GG	GG	AG	AG	GG	NN	AA	AG	AA	AA	AA	AA	AA	GG	GG	AA	NN	GG	AA	GG
5825728|F|0-33:C>T-33:C>T	A/G	Ca1	1956298	.	.	.	.	.	.	.	AA	GG	GG	AA	GG	AA	GG	GG	GG	GG	AG	GG	GG	AA	AA	GG	AA	GG	AA	AA	AA	AG	AG	AA	GG	GG	AG	GG	AG	GG	GG	GG	AA	AA	GG	AA	AA	GG	AA
5824960	A/G	Ca1	1973037	.	.	.	.	.	.	.	AA	GG	GG	AA	GG	AA	GG	GG	GG	GG	NN	GG	GG	AA	AA	GG	AA	GG	AA	AA	AA	AA	AA	AA	GG	GG	NN	GG	NN	GG	GG	GG	AA	NN	GG	NN	NN	GG	AA
5825483|F|0-12:A>G-12:A>G	A/G	Ca1	1976289	.	.	.	.	.	.	.	GG	AA	AA	GG	AA	GG	AA	AA	AA	AA	AA	AA	AA	GG	GG	AA	GG	AA	GG	GG	GG	AG	AG	GG	AA	AA	AG	AA	AG	AA	AA	AA	GG	GG	AA	GG	GG	AA	GG
5826124	A/G	Ca1	1986178	.	.	.	.	.	.	.	GG	AA	AA	NN	AA	NN	AA	AA	AA	AA	AA	AA	AA	AA	GG	AA	GG	AA	AA	GG	AA	NN	NN	GG	AA	AA	NN	GG	NN	AA	AA	AA	GG	GG	AA	GG	GG	AA	NN
5826123	A/G	Ca1	1986178	.	.	.	.	.	.	.	GG	AA	AA	NN	AA	GG	AA	AA	AA	AA	AA	AA	AA	AA	GG	AA	GG	AA	AA	GG	AA	NN	NN	GG	AA	AA	NN	GG	NN	AA	AA	AA	GG	GG	AA	GG	GG	AA	GG
5826122	A/G	Ca1	2002301	.	.	.	.	.	.	.	GG	AA	GG	NN	AA	AA	AA	AA	AA	AA	AA	AA	AA	AA	GG	AA	AA	AA	AA	AA	AA	AA	NN	AA	AA	AA	AA	AA	AA	AA	AA	AA	GG	GG	AA	GG	AA	AA	GG
5825086	A/G	Ca8	2128548	.	.	.	.	.	.	.	GG	GG	GG	GG	AA	AA	AA	GG	GG	GG	NN	GG	GG	GG	AA	AA	AA	GG	GG	AA	AA	AA	GG	AA	GG	GG	AA	AA	AA	AA	GG	GG	GG	NN	GG	AA	AA	GG	GG
5824745	A/G	Ca8	2128591	.	.	.	.	.	.	.	AA	AA	GG	AA	GG	NN	GG	AA	AA	AA	AA	AA	AA	AA	GG	GG	GG	AA	AA	GG	GG	GG	AA	GG	AA	AA	GG	GG	GG	GG	AA	AA	AA	GG	NN	GG	GG	AA	AA
5825204|F|0-16:C>T-16:C>T	A/G	Ca1	2178270	.	.	.	.	.	.	.	AA	GG	AA	AG	GG	AG	GG	GG	GG	GG	AG	GG	GG	GG	AA	GG	AA	AG	GG	AA	GG	AA	AA	AA	GG	GG	AG	AA	AG	AA	AA	GG	AA	AA	GG	AA	AG	GG	GG
5825205	A/G	Ca1	2178270	.	.	.	.	.	.	.	AA	GG	AA	AA	GG	AA	GG	GG	GG	GG	GG	GG	GG	GG	AA	GG	AA	NN	GG	AA	GG	AA	AA	AA	GG	GG	NN	NN	AA	AA	AA	GG	AA	AA	GG	AA	AA	GG	GG
5825204	A/G	Ca1	2178270	.	.	.	.	.	.	.	GG	AA	GG	AA	AA	GG	AA	AA	AA	AA	AA	AA	AA	AA	GG	AA	GG	AA	AA	GG	AA	GG	GG	GG	AA	AA	NN	GG	NN	GG	GG	NN	GG	GG	NN	GG	NN	AA	AA
5824767	A/G	Ca1	2195932	.	.	.	.	.	.	.	AA	GG	AA	NN	GG	AA	GG	GG	GG	GG	NN	GG	GG	GG	AA	GG	AA	AA	GG	AA	GG	AA	AA	AA	GG	GG	NN	AA	NN	AA	AA	GG	AA	AA	GG	AA	AA	GG	AA
5825077	A/G	Ca1	2195959	.	.	.	.	.	.	.	GG	AA	GG	NN	AA	GG	AA	AA	AA	AA	AA	AA	AA	AA	GG	AA	GG	AA	AA	GG	AA	GG	GG	GG	AA	AA	NN	GG	NN	NN	GG	AA	GG	GG	AA	GG	NN	AA	GG
5825215|F|0-64:T>C-64:T>C	A/G	Ca1	2195998	.	.	.	.	.	.	.	GG	AA	GG	AG	AA	GG	AA	AA	AA	AA	AG	AA	AA	AA	GG	AA	GG	AG	AA	GG	AA	GG	GG	GG	AA	AA	AG	GG	AG	GG	AG	AA	GG	GG	AA	GG	GG	AA	GG
5825487|F|0-13:C>G-13:C>G	A/G	Ca1	2206056	.	.	.	.	.	.	.	AA	GG	AA	AG	GG	AA	GG	GG	GG	GG	GG	GG	GG	GG	AA	GG	AA	AG	GG	AA	GG	AA	AA	AA	GG	GG	AG	AA	AG	AA	AA	GG	AA	AA	GG	AA	AA	GG	AA
5825487	A/G	Ca1	2206056	.	.	.	.	.	.	.	GG	AA	GG	NN	AA	GG	AA	AA	AA	AA	AA	AA	GG	AA	GG	AA	GG	AA	AA	GG	AA	GG	GG	GG	AA	NN	AA	GG	AA	GG	GG	AA	GG	GG	AA	GG	GG	AA	GG
5825309	A/G	Ca1	2215626	.	.	.	.	.	.	.	AA	GG	AA	AA	GG	AA	GG	GG	GG	GG	NN	GG	GG	GG	AA	GG	AA	NN	GG	AA	GG	AA	AA	AA	GG	GG	NN	AA	AA	AA	AA	GG	AA	AA	GG	AA	AA	GG	AA
5825524|F|0-22:A>G-22:A>G	A/G	Ca1	2243929	.	.	.	.	.	.	.	GG	AA	GG	AG	AA	GG	AA	AA	AA	AA	AG	AA	AA	AA	GG	AA	GG	AG	AA	GG	AA	GG	GG	GG	AA	AA	AG	AG	AG	GG	GG	AA	GG	GG	AA	GG	GG	AA	GG
5825165|F|0-12:A>T-12:A>T	A/G	Ca1	2247490	.	.	.	.	.	.	.	AA	GG	AA	AG	GG	AG	GG	GG	GG	GG	GG	GG	GG	GG	AA	GG	AA	AG	GG	AA	GG	AA	AA	AA	GG	GG	AG	AA	AG	AA	AA	GG	AA	AA	GG	AA	AA	GG	AA
5826258|F|0-16:G>T-16:G>T	A/G	Ca1	2255756	.	.	.	.	.	.	.	GG	AA	GG	AG	AA	AG	AA	AA	AA	AA	AG	AA	AA	AA	GG	AA	GG	AG	AA	GG	AA	GG	GG	GG	AA	AA	AG	GG	AG	AG	GG	AA	GG	GG	AG	GG	GG	AA	GG
5825217	A/G	Ca1	2259024	.	.	.	.	.	.	.	AA	GG	AA	AA	GG	AA	GG	GG	GG	GG	GG	GG	GG	GG	AA	GG	AA	NN	GG	AA	GG	AA	AA	AA	GG	GG	AA	AA	AA	AA	AA	GG	AA	AA	GG	AA	AA	GG	AA
5825050	A/G	Ca1	2268857	.	.	.	.	.	.	.	GG	AA	GG	NN	AA	GG	AA	AA	AA	AA	AA	AA	AA	AA	GG	AA	GG	AA	AA	GG	AA	GG	GG	GG	AA	AA	NN	GG	NN	NN	GG	AA	GG	GG	AA	GG	GG	AA	GG
5825989|F|0-37:A>T-37:A>T	A/G	Ca1	2268892	.	.	.	.	.	.	.	GG	AA	GG	AG	AA	AG	AA	AA	AA	AA	AG	AA	AA	AA	GG	AA	GG	AG	AA	GG	AA	GG	GG	GG	AA	AA	AG	GG	AG	AG	GG	AA	GG	GG	AG	GG	GG	AA	GG
5825262|F|0-11:C>T-11:C>T	A/G	Ca1	2297400	.	.	.	.	.	.	.	GG	AA	GG	AG	AA	GG	AA	AA	AA	AA	AG	AA	AA	AA	GG	AA	GG	AG	AA	GG	AA	GG	GG	GG	AA	AA	AG	GG	AG	GG	GG	AA	GG	GG	AA	GG	GG	AA	GG
5826137|F|0-33:C>G-33:C>G	A/G	Ca1	2300647	.	.	.	.	.	.	.	GG	AA	GG	AG	AA	AG	AA	AA	AA	AA	AG	AA	AA	AA	AG	AA	GG	AG	AA	GG	AA	GG	GG	GG	AA	AA	AG	GG	AG	GG	GG	AA	GG	GG	AG	GG	GG	AA	GG
5826137	A/G	Ca1	2300647	.	.	.	.	.	.	.	AA	GG	AA	AA	GG	AA	GG	GG	GG	GG	NN	GG	GG	GG	AA	GG	AA	NN	GG	AA	GG	AA	AA	AA	GG	GG	NN	AA	AA	AA	AA	GG	AA	AA	NN	AA	AA	GG	AA
5826138	A/G	Ca1	2300647	.	.	.	.	.	.	.	GG	AA	GG	NN	AA	GG	AA	AA	AA	AA	AA	AA	AA	AA	GG	AA	GG	AA	AA	GG	AA	GG	GG	GG	AA	AA	NN	GG	NN	NN	GG	AA	GG	GG	AA	GG	GG	AA	GG
5825457|F|0-52:T>C-52:T>C	A/G	Ca1	2304166	.	.	.	.	.	.	.	GG	AA	GG	AG	AA	AG	AA	AA	AA	AA	AG	AA	AA	AA	GG	AA	GG	AG	AA	GG	AA	GG	GG	GG	AA	AA	AG	GG	AG	AG	GG	AA	GG	GG	AA	GG	GG	AA	GG
5826106	A/G	Ca1	2331305	.	.	.	.	.	.	.	GG	AA	GG	NN	AA	NN	AA	AA	AA	AA	AA	AA	AA	AA	GG	AA	GG	NN	AA	GG	AA	GG	GG	GG	AA	AA	NN	GG	NN	GG	GG	AA	GG	GG	AA	GG	NN	AA	GG
10260116	A/G	Ca1	2335902	.	.	.	.	.	.	.	GG	AA	GG	NN	AA	GG	AA	AA	AA	NN	AA	AA	AA	AA	GG	AA	GG	AA	AA	GG	AA	GG	GG	GG	AA	AA	AA	GG	AA	GG	GG	AA	GG	GG	AA	GG	GG	AA	GG
5824826	A/G	Ca1	2395307	.	.	.	.	.	.	.	GG	AA	GG	NN	AA	NN	AA	AA	AA	AA	AA	AA	AA	AA	GG	AA	GG	AA	AA	GG	AA	GG	GG	GG	AA	AA	NN	GG	NN	GG	GG	AA	GG	GG	AA	GG	NN	AA	GG
5824749	A/G	Ca1	2422819	.	.	.	.	.	.	.	AA	GG	AA	AA	GG	AA	GG	GG	GG	GG	GG	GG	GG	GG	AA	GG	AA	NN	GG	AA	GG	AA	AA	AA	GG	GG	NN	AA	AA	AA	AA	GG	AA	AA	GG	AA	NN	GG	AA
5826028	A/G	Ca1	2632079	.	.	.	.	.	.	.	GG	AA	GG	NN	AA	AA	AA	AA	AA	AA	AA	AA	AA	AA	GG	AA	NN	AA	AA	AA	AA	AA	GG	NN	AA	AA	AA	AA	AA	AA	GG	AA	GG	GG	AA	GG	AA	AA	AA
5825840|F|0-22:T>G-22:T>G	A/G	Ca1	2632660	.	.	.	.	.	.	.	AA	GG	AA	AG	GG	GG	GG	GG	GG	GG	GG	GG	GG	GG	AA	GG	AG	GG	GG	GG	GG	GG	AA	AG	GG	GG	GG	GG	GG	GG	AA	GG	AA	AA	GG	AA	GG	GG	GG
5825602|F|0-18:T>A-18:T>A	A/G	Ca1	2632726	.	.	.	.	.	.	.	AA	GG	AA	AG	GG	GG	GG	GG	GG	GG	GG	GG	GG	GG	AA	GG	AG	GG	GG	GG	GG	GG	AA	AG	GG	GG	GG	GG	GG	GG	AA	GG	AA	AA	GG	AA	GG	GG	GG
5824664	A/G	Ca1	2711085	.	.	.	.	.	.	.	AA	GG	AA	AA	GG	GG	GG	GG	GG	GG	GG	GG	GG	GG	AA	GG	GG	GG	GG	GG	GG	GG	AA	NN	GG	GG	GG	GG	GG	GG	AA	GG	AA	AA	GG	AA	GG	GG	GG
5824777	A/G	Ca1	2731553	.	.	.	.	.	.	.	AA	GG	AA	AA	GG	GG	GG	GG	GG	GG	GG	GG	GG	GG	AA	GG	AA	GG	GG	GG	GG	GG	AA	NN	GG	GG	GG	GG	GG	GG	AA	GG	AA	AA	GG	AA	GG	GG	GG
5825852|F|0-60:T>C-60:T>C	A/G	Ca1	2775109	.	.	.	.	.	.	.	AA	GG	AA	AG	GG	GG	AG	GG	GG	GG	GG	GG	GG	GG	AA	GG	AG	GG	GG	GG	GG	GG	AA	AG	GG	GG	GG	GG	GG	GG	AA	GG	AA	AA	GG	AA	GG	GG	AA
5825749	A/G	Ca1	2808785	.	.	.	.	.	.	.	AA	GG	AA	AA	GG	GG	GG	GG	GG	GG	GG	GG	GG	GG	AA	GG	AA	GG	GG	GG	GG	GG	AA	NN	GG	GG	GG	GG	GG	GG	AA	GG	AA	AA	NN	AA	GG	GG	AA
5825007	A/G	Ca1	2811989	.	.	.	.	.	.	.	GG	AA	GG	NN	AA	AA	AA	AA	AA	AA	AA	AA	AA	AA	GG	AA	NN	AA	AA	AA	AA	AA	GG	NN	AA	AA	AA	AA	AA	AA	GG	AA	GG	GG	AA	GG	AA	AA	AA
5825929|F|0-33:G>C-33:G>C	A/G	Ca1	2817993	.	.	.	.	.	.	.	AG	AA	AG	AG	AA	AA	AA	AA	AA	AA	AA	AA	AA	AA	AG	AA	AG	AA	AA	AA	AA	AA	AG	AA	AA	AA	AA	AA	AA	AA	AG	AA	AG	AG	AA	AG	AA	AA	AA
5825328|F|0-24:T>A-24:T>A	A/G	Ca1	2976397	.	.	.	.	.	.	.	AA	GG	AA	AG	GG	GG	GG	GG	GG	GG	GG	GG	GG	GG	AA	GG	AG	GG	GG	GG	GG	GG	AA	AG	GG	GG	GG	GG	GG	GG	AA	GG	AA	AA	GG	AA	GG	GG	GG
5825329	A/G	Ca1	2976397	.	.	.	.	.	.	.	AA	GG	AA	AA	GG	GG	GG	GG	GG	GG	GG	GG	GG	GG	AA	GG	AA	GG	GG	GG	GG	GG	AA	NN	GG	GG	GG	GG	GG	GG	AA	GG	AA	AA	NN	AA	GG	GG	GG
5825328	A/G	Ca1	2976397	.	.	.	.	.	.	.	GG	AA	GG	NN	AA	AA	AA	AA	AA	AA	AA	AA	AA	AA	GG	AA	NN	AA	AA	AA	AA	AA	GG	NN	AA	AA	AA	AA	AA	AA	NN	AA	GG	GG	AA	GG	AA	AA	NN
5826241|F|0-40:C>T-40:C>T	A/G	Ca4	3041773	.	.	.	.	.	.	.	AA	GG	AA	GG	GG	GG	GG	GG	GG	GG	GG	GG	GG	GG	GG	GG	GG	GG	GG	GG	AA	GG	GG	GG	AG	GG	GG	GG	GG	GG	GG	GG	GG	GG	AA	GG	GG	GG	AA
5824991	A/G	Ca1	3068770	.	.	.	.	.	.	.	AA	GG	AA	AA	GG	GG	GG	GG	GG	GG	GG	GG	GG	GG	AA	GG	AA	GG	GG	GG	GG	GG	AA	NN	GG	GG	GG	GG	GG	GG	AA	GG	AA	AA	NN	AA	GG	GG	GG
10264774	A/G	Ca3	3069385	.	.	.	.	.	.	.	AA	GG	AA	AA	AA	GG	AA	AA	AA	AA	AA	GG	AA	AA	GG	AA	NN	AA	AA	AA	AA	AA	AA	AA	AA	GG	AA	GG	NN	NN	AA	GG	AA	AA	AA	GG	AA	AA	NN
10258197	A/G	Ca3	3069878	.	.	.	.	.	.	.	AA	GG	AA	AA	AA	GG	AA	AA	AA	GG	AA	GG	NN	AA	GG	AA	AA	AA	AA	AA	AA	AA	AA	AA	NN	GG	AA	GG	NN	NN	AA	GG	AA	AA	AA	GG	AA	AA	NN
5824783	A/G	Ca1	3073763	.	.	.	.	.	.	.	GG	AA	GG	AA	AA	AA	AA	AA	AA	AA	AA	AA	AA	AA	GG	AA	NN	AA	AA	AA	NN	AA	GG	AA	AA	AA	AA	AA	AA	AA	GG	AA	GG	GG	NN	GG	AA	AA	AA
5825655|F|0-34:G>A-34:G>A	A/G	Ca1	3093579	.	.	.	.	.	.	.	GG	AA	GG	AG	AA	AA	AA	AA	AA	AA	AA	AA	AA	AA	GG	AA	AG	AA	AA	AA	AA	AA	GG	AG	AA	AA	AA	AA	AA	AA	GG	AA	GG	GG	AG	GG	AA	AA	AA
5825655	A/G	Ca1	3093579	.	.	.	.	.	.	.	AA	GG	AA	AA	GG	GG	GG	GG	GG	GG	GG	GG	GG	GG	AA	GG	AA	GG	GG	GG	GG	GG	AA	AA	GG	GG	GG	GG	GG	GG	AA	GG	AA	AA	NN	AA	GG	GG	GG
5825656	A/G	Ca1	3093579	.	.	.	.	.	.	.	GG	AA	GG	NN	AA	AA	AA	AA	AA	AA	AA	AA	AA	AA	GG	AA	AA	AA	AA	AA	AA	AA	GG	AA	AA	AA	AA	AA	AA	AA	GG	AA	GG	GG	AA	GG	AA	AA	AA
5825292|F|0-24:C>G-24:C>G	A/G	Ca4	3107345	.	.	.	.	.	.	.	AA	GG	AA	AG	GG	AG	GG	GG	GG	GG	GG	GG	GG	GG	GG	GG	GG	GG	AA	GG	AA	AG	AA	AA	GG	GG	GG	GG	GG	GG	AA	GG	GG	AA	AA	GG	GG	GG	AA
5825663	A/G	Ca4	3280164	.	.	.	.	.	.	.	GG	AA	GG	NN	AA	AA	AA	AA	AA	AA	AA	AA	AA	AA	AA	AA	AA	AA	GG	AA	GG	AA	GG	AA	AA	AA	AA	AA	AA	AA	GG	AA	AA	GG	NN	AA	AA	AA	GG
5825285	A/G	Ca4	3287742	.	.	.	.	.	.	.	GG	AA	GG	NN	AA	AA	AA	AA	AA	AA	AA	AA	AA	AA	AA	AA	AA	AA	GG	AA	GG	AA	GG	AA	AA	AA	AA	AA	AA	AA	NN	AA	AA	GG	GG	AA	AA	AA	GG
5826143	A/G	Ca4	3306051	.	.	.	.	.	.	.	AA	GG	AA	AA	GG	GG	GG	GG	GG	GG	GG	GG	GG	GG	GG	GG	GG	GG	AA	GG	AA	GG	AA	GG	GG	GG	GG	GG	GG	GG	AA	GG	GG	AA	AA	GG	GG	GG	AA
10269786|F|0-31:T>C-31:T>C	A/G	Ca5	3438671	.	.	.	.	.	.	.	AA	GG	AA	AG	GG	AA	GG	GG	GG	GG	AG	GG	GG	AA	AA	GG	AA	AA	AA	GG	AA	AA	AA	AA	GG	GG	AG	AA	GG	AA	AA	GG	AA	AA	GG	AA	GG	GG	AA
5825956|F|0-9:C>T-9:C>T	A/G	Ca3	3563736	.	.	.	.	.	.	.	GG	AA	AA	AA	GG	AG	AG	AA	AA	AA	AA	AA	AA	AA	GG	AA	GG	AG	AA	AA	AA	GG	AA	GG	AA	AA	AG	GG	AG	AG	AA	AA	GG	GG	AA	GG	AG	AA	AA
5826150|F|0-6:C>G-6:C>G	A/G	Ca4	3955894	.	.	.	.	.	.	.	GG	GG	GG	AA	GG	GG	GG	GG	GG	GG	AG	GG	GG	GG	GG	GG	GG	GG	GG	AA	AA	GG	AA	GG	GG	GG	GG	GG	GG	GG	AA	GG	GG	AA	AG	GG	GG	GG	AA
5824940	A/G	Ca4	3972063	.	.	.	.	.	.	.	AA	AA	AA	GG	AA	AA	AA	AA	AA	NN	AA	AA	AA	AA	AA	AA	AA	AA	AA	GG	GG	AA	GG	AA	AA	AA	AA	AA	AA	AA	AA	AA	NN	AA	AA	NN	AA	AA	GG
15979284	A/G	Ca4	3977919	.	.	.	.	.	.	.	AA	NN	AA	GG	AA	AA	AA	AA	AA	AA	AA	AA	AA	AA	AA	AA	AA	AA	AA	GG	GG	AA	GG	NN	AA	AA	AA	AA	AA	AA	AA	AA	NN	NN	AA	AA	AA	AA	GG
5824787	A/G	Ca4	3984194	.	.	.	.	.	.	.	AA	AA	AA	GG	AA	AA	AA	AA	AA	AA	AA	AA	AA	AA	AA	AA	AA	AA	AA	GG	GG	AA	GG	AA	AA	AA	NN	AA	AA	AA	AA	AA	AA	NN	NN	NN	AA	AA	GG
5825011	A/G	Ca4	4006094	.	.	.	.	.	.	.	AA	AA	AA	GG	AA	AA	AA	AA	AA	AA	AA	AA	AA	AA	AA	AA	AA	AA	AA	GG	GG	AA	GG	AA	NN	AA	AA	AA	AA	AA	AA	AA	NN	NN	AA	NN	AA	AA	GG
5825017	A/G	Ca1	4179678	.	.	.	.	.	.	.	AA	AA	AA	GG	NN	GG	AA	AA	AA	AA	AA	AA	AA	GG	GG	AA	NN	AA	GG	GG	GG	GG	AA	GG	AA	AA	AA	GG	NN	NN	GG	AA	AA	AA	NN	GG	NN	AA	AA
5824959	A/G	Ca1	4179724	.	.	.	.	.	.	.	AA	AA	AA	GG	AA	GG	AA	AA	AA	AA	AA	AA	AA	GG	GG	AA	AA	AA	GG	GG	GG	GG	AA	GG	AA	AA	AA	GG	AA	NN	GG	AA	AA	AA	NN	GG	GG	AA	AA
11063553|F|0-47:A>G-47:A>G	A/G	Ca4	4314110	.	.	.	.	.	.	.	GG	GG	GG	GG	GG	GG	GG	GG	GG	GG	GG	GG	GG	GG	GG	GG	GG	GG	GG	GG	AA	GG	AA	AG	GG	GG	GG	AG	GG	GG	GG	GG	AA	GG	GG	GG	GG	GG	GG
5825440	A/G	Ca4	4340531	.	.	.	.	.	.	.	AA	AA	AA	AA	AA	AA	AA	AA	AA	AA	AA	AA	AA	AA	AA	AA	AA	AA	AA	AA	GG	AA	GG	NN	AA	AA	AA	AA	AA	AA	AA	AA	GG	AA	AA	NN	AA	AA	AA
5825441	A/G	Ca4	4340531	.	.	.	.	.	.	.	GG	GG	GG	GG	GG	GG	GG	GG	GG	GG	GG	GG	GG	GG	GG	GG	GG	GG	GG	GG	AA	GG	AA	AA	GG	GG	GG	GG	GG	GG	GG	GG	AA	GG	GG	GG	GG	GG	GG
5825251	A/G	Ca4	4394875	.	.	.	.	.	.	.	AA	AA	AA	AA	AA	AA	AA	AA	AA	NN	AA	AA	AA	AA	AA	AA	AA	AA	AA	AA	GG	AA	GG	NN	AA	AA	AA	AA	AA	NN	AA	AA	GG	AA	AA	AA	NN	AA	AA
5825252	A/G	Ca4	4394875	.	.	.	.	.	.	.	GG	GG	GG	GG	GG	GG	GG	GG	GG	GG	GG	GG	GG	GG	GG	GG	GG	GG	GG	GG	AA	GG	NN	AA	GG	GG	GG	GG	GG	GG	GG	GG	NN	GG	GG	GG	GG	GG	GG
13144434|F|0-60:C>T-60:C>T	A/G	Ca6	4708853	.	.	.	.	.	.	.	AG	GG	GG	GG	GG	GG	GG	AG	AG	AG	AG	GG	GG	AG	GG	GG	GG	AG	GG	GG	AG	AG	AG	GG	GG	GG	AG	GG	AG	GG	GG	GG	AG	AG	AG	AG	GG	AG	GG
5825927	A/G	Ca4	4739863	.	.	.	.	.	.	.	AA	GG	AA	GG	GG	GG	GG	GG	GG	GG	GG	GG	GG	GG	GG	GG	GG	GG	GG	GG	GG	GG	GG	AA	GG	GG	GG	GG	GG	GG	GG	GG	GG	GG	GG	GG	GG	GG	GG
5825861	A/G	Ca2	4742639	.	.	.	.	.	.	.	GG	AA	AA	AA	AA	AA	AA	AA	NN	AA	AA	AA	AA	AA	AA	GG	AA	AA	GG	AA	GG	AA	AA	NN	AA	GG	AA	AA	AA	AA	AA	AA	GG	AA	NN	GG	NN	AA	NN
13147214	A/G	Ca2	4764250	.	.	.	.	.	.	.	AA	AA	NN	AA	AA	AA	AA	GG	AA	AA	AA	NN	NN	AA	AA	AA	AA	AA	AA	AA	AA	AA	AA	AA	AA	GG	AA	AA	AA	AA	AA	AA	GG	GG	AA	AA	AA	AA	AA
5825651|F|0-21:G>T-21:G>T	A/G	Ca1	4931670	.	.	.	.	.	.	.	GG	GG	NN	AG	GG	AG	GG	GG	GG	GG	GG	GG	GG	GG	GG	GG	AG	GG	GG	GG	GG	AG	GG	GG	GG	GG	GG	AA	GG	GG	AG	GG	NN	GG	NN	GG	GG	GG	GG
5825651	A/G	Ca1	4931670	.	.	.	.	.	.	.	AA	AA	GG	AA	GG	AA	AA	AA	AA	AA	AA	AA	NN	AA	AA	GG	AA	GG	GG	AA	AA	AA	AA	AA	AA	NN	AA	AA	NN	AA	AA	AA	GG	NN	GG	AA	AA	NN	AA
5825714|F|0-12:C>G-12:C>G	A/G	Ca6	5017925	.	.	.	.	.	.	.	GG	AA	GG	GG	GG	AA	GG	GG	GG	GG	GG	AA	AA	GG	AA	AA	AG	AA	GG	GG	GG	AA	GG	AG	AA	AA	GG	GG	GG	AA	GG	AA	GG	GG	GG	AA	GG	GG	GG
5824694	A/G	Ca6	5020693	.	.	.	.	.	.	.	AA	GG	AA	AA	AA	GG	AA	AA	AA	AA	AA	GG	GG	AA	GG	GG	GG	GG	AA	AA	AA	GG	AA	AA	GG	GG	NN	AA	AA	GG	AA	GG	NN	AA	AA	GG	AA	AA	NN
5824695	A/G	Ca6	5020693	.	.	.	.	.	.	.	GG	AA	GG	GG	GG	AA	GG	GG	GG	GG	GG	AA	AA	GG	AA	AA	AA	AA	GG	GG	GG	AA	GG	GG	AA	AA	GG	GG	GG	AA	GG	AA	GG	GG	GG	AA	GG	GG	GG
15990211|F|0-11:C>T-11:C>T	A/G	Ca6	5021479	.	.	.	.	.	.	.	GG	AA	GG	GG	GG	AA	GG	GG	GG	GG	GG	AA	AA	GG	AA	AA	AG	AA	GG	GG	GG	AA	GG	AG	AA	AA	AG	GG	GG	AA	GG	AA	GG	GG	GG	AA	AG	GG	GG
15990034	A/G	Ca1	5266083	.	.	.	.	.	.	.	GG	GG	GG	GG	GG	GG	GG	GG	GG	GG	GG	GG	GG	GG	GG	GG	AA	GG	GG	GG	GG	GG	GG	AA	GG	GG	GG	GG	GG	GG	GG	GG	GG	GG	GG	GG	NN	GG	GG
10261213	A/G	Ca1	5406817	.	.	.	.	.	.	.	GG	GG	GG	GG	GG	GG	GG	GG	GG	GG	GG	GG	GG	GG	GG	GG	AA	GG	GG	GG	GG	GG	GG	AA	GG	GG	GG	GG	GG	GG	GG	GG	GG	GG	GG	GG	NN	GG	GG
5825936|F|0-29:A>G-29:A>G	A/G	Ca5	5488532	.	.	.	.	.	.	.	GG	GG	GG	GG	AA	GG	AA	GG	GG	AG	GG	GG	GG	GG	GG	GG	AG	GG	GG	GG	AA	GG	GG	AG	GG	GG	AG	AA	GG	GG	GG	GG	GG	AA	AG	GG	AG	GG	GG
5825229	A/G	Ca1	5856895	.	.	.	.	.	.	.	GG	AA	AA	AA	AA	AA	AA	GG	GG	AA	AA	AA	AA	NN	AA	AA	AA	AA	GG	AA	AA	AA	AA	AA	AA	AA	AA	AA	AA	AA	AA	AA	GG	NN	AA	GG	NN	AA	NN
5825029	A/G	Ca1	5856961	.	.	.	.	.	.	.	GG	AA	AA	AA	AA	AA	AA	GG	GG	AA	AA	AA	AA	GG	AA	AA	AA	AA	GG	AA	AA	AA	AA	AA	AA	AA	AA	AA	AA	AA	AA	AA	GG	AA	AA	GG	NN	AA	AA
5826008|F|0-35:C>T-35:C>T	A/G	Ca1	6037952	.	.	.	.	.	.	.	AA	AA	AA	AG	GG	AA	GG	AA	AA	AA	AA	AA	AA	AA	GG	AA	AG	AA	AA	AA	AA	AA	AA	GG	AA	AA	AG	GG	AA	AA	AA	AA	AA	AA	GG	AA	AA	AA	AA
5826007	A/G	Ca1	6037952	.	.	.	.	.	.	.	AA	AA	AA	NN	GG	AA	GG	AA	AA	AA	AA	AA	AA	AA	GG	AA	NN	AA	AA	AA	AA	AA	AA	GG	AA	AA	NN	GG	AA	AA	AA	AA	AA	AA	NN	AA	AA	AA	AA
5826008	A/G	Ca1	6037952	.	.	.	.	.	.	.	GG	GG	GG	AA	AA	GG	AA	GG	GG	GG	GG	GG	GG	GG	AA	GG	AA	GG	GG	GG	GG	GG	GG	AA	GG	GG	NN	AA	GG	GG	NN	GG	GG	GG	AA	GG	GG	GG	GG
8822621	A/G	Ca7	6135182	.	.	.	.	.	.	.	AA	AA	AA	NN	AA	AA	AA	AA	AA	NN	AA	AA	AA	GG	AA	AA	AA	AA	AA	AA	AA	AA	AA	AA	NN	AA	AA	AA	AA	AA	AA	AA	AA	AA	AA	AA	AA	AA	GG
8776052	A/G	Ca1	6164080	.	.	.	.	.	.	.	GG	GG	GG	GG	AA	GG	AA	GG	GG	GG	GG	GG	GG	GG	AA	GG	AA	GG	GG	GG	GG	GG	GG	AA	GG	GG	NN	AA	GG	GG	GG	GG	GG	GG	GG	GG	GG	GG	GG
10264586|F|0-17:T>G-17:T>G	A/G	Ca1	6164146	.	.	.	.	.	.	.	GG	GG	GG	GG	AG	GG	AG	GG	GG	GG	GG	GG	GG	GG	AG	GG	GG	GG	GG	GG	GG	GG	GG	GG	GG	GG	GG	GG	GG	GG	GG	GG	GG	GG	GG	GG	GG	GG	GG
5826228|F|0-22:T>A-22:T>A	A/G	Ca1	6170558	.	.	.	.	.	.	.	GG	GG	GG	GG	AA	GG	AA	GG	GG	AG	GG	GG	GG	GG	AA	GG	AG	GG	GG	GG	GG	GG	GG	AA	GG	GG	AG	AA	GG	GG	GG	GG	GG	GG	GG	GG	AG	GG	GG
5826228	A/G	Ca1	6170558	.	.	.	.	.	.	.	AA	AA	AA	AA	GG	AA	GG	AA	AA	AA	AA	AA	AA	AA	GG	AA	NN	AA	AA	AA	AA	AA	AA	GG	AA	AA	NN	GG	AA	AA	AA	AA	AA	AA	AA	AA	AA	AA	AA
5826229	A/G	Ca1	6170558	.	.	.	.	.	.	.	GG	GG	GG	GG	AA	GG	AA	GG	GG	GG	GG	GG	GG	GG	AA	GG	AA	GG	GG	GG	GG	GG	GG	AA	GG	GG	AA	AA	GG	GG	GG	GG	GG	GG	GG	GG	NN	GG	GG
8822599	A/G	Ca1	6193791	.	.	.	.	.	.	.	GG	GG	GG	GG	AA	GG	AA	GG	GG	GG	GG	GG	GG	GG	AA	GG	GG	GG	GG	GG	GG	GG	GG	GG	GG	GG	GG	GG	GG	GG	GG	GG	GG	GG	GG	GG	NN	GG	GG
8776166|F|0-24:G>A-24:G>A	A/G	Ca1	6213106	.	.	.	.	.	.	.	AA	AA	AA	AA	GG	AA	GG	AA	AA	AA	AA	AA	AA	AA	GG	AA	AA	AA	AA	AA	AA	AA	AA	AA	AA	AA	AA	AA	AA	AA	AA	AA	AA	AA	AA	AA	AA	AA	AA
8822677	A/G	Ca1	6252425	.	.	.	.	.	.	.	AA	AA	AA	AA	GG	AA	GG	AA	AA	AA	AA	AA	AA	AA	GG	AA	GG	AA	AA	AA	AA	AA	AA	GG	AA	AA	NN	GG	AA	AA	AA	AA	AA	AA	AA	AA	AA	AA	NN
8822661	A/G	Ca1	6252491	.	.	.	.	.	.	.	AA	AA	AA	AA	GG	AA	GG	AA	AA	AA	AA	AA	AA	AA	GG	AA	NN	AA	AA	AA	AA	AA	AA	GG	AA	AA	NN	GG	NN	AA	AA	AA	AA	AA	NN	AA	AA	AA	NN
10266161	A/G	Ca1	6355721	.	.	.	.	.	.	.	GG	GG	GG	GG	GG	GG	GG	GG	GG	GG	GG	GG	GG	GG	GG	GG	GG	GG	GG	GG	GG	GG	GG	NN	GG	GG	NN	AA	GG	GG	GG	GG	GG	GG	GG	GG	GG	GG	GG
5825474	A/G	Ca6	6736454	.	.	.	.	.	.	.	AA	GG	GG	AA	GG	GG	GG	GG	GG	GG	GG	GG	GG	AA	GG	GG	GG	AA	GG	GG	GG	GG	GG	GG	GG	GG	GG	GG	NN	GG	GG	GG	GG	AA	NN	GG	NN	GG	GG
10269904	A/G	Ca3	6844670	.	.	.	.	.	.	.	GG	AA	AA	AA	GG	AA	GG	AA	AA	GG	AA	AA	AA	AA	AA	GG	AA	AA	GG	AA	GG	AA	AA	AA	AA	AA	NN	GG	AA	AA	GG	AA	AA	AA	GG	AA	AA	AA	GG
5824825	A/G	Ca2	7273907	.	.	.	.	.	.	.	NN	AA	AA	AA	AA	AA	AA	AA	AA	AA	GG	AA	AA	AA	AA	AA	AA	AA	GG	AA	AA	AA	AA	AA	AA	AA	AA	NN	AA	AA	AA	AA	AA	GG	AA	AA	AA	AA	NN
5824882	A/G	Ca2	7273973	.	.	.	.	.	.	.	GG	AA	AA	AA	AA	AA	AA	AA	AA	AA	GG	AA	AA	AA	AA	AA	AA	AA	GG	AA	AA	AA	AA	AA	AA	AA	AA	AA	AA	AA	AA	AA	AA	GG	AA	AA	AA	AA	AA
10258107	A/G	Ca1	7419042	.	.	.	.	.	.	.	AA	AA	AA	AA	AA	AA	AA	AA	AA	AA	AA	AA	AA	AA	AA	AA	AA	AA	AA	AA	AA	AA	AA	AA	NN	AA	AA	AA	AA	AA	AA	AA	AA	AA	AA	AA	AA	AA	NN
5824763	A/G	Ca5	7435588	.	.	.	.	.	.	.	AA	GG	GG	AA	GG	GG	GG	GG	GG	GG	GG	GG	GG	GG	AA	GG	AA	AA	GG	AA	GG	AA	GG	NN	GG	GG	GG	NN	GG	GG	GG	GG	GG	GG	AA	GG	GG	GG	AA
5824850	A/G	Ca1	7456854	.	.	.	.	.	.	.	AA	AA	AA	NN	GG	GG	GG	AA	AA	AA	GG	AA	AA	AA	GG	NN	GG	AA	AA	AA	AA	GG	AA	GG	AA	AA	GG	AA	NN	GG	AA	AA	NN	GG	GG	GG	GG	AA	NN
5825779|F|0-48:A>T-48:A>T	A/G	Ca1	7475202	.	.	.	.	.	.	.	GG	GG	GG	AG	AA	AA	AA	GG	GG	GG	AG	GG	GG	GG	AA	GG	AA	GG	GG	GG	GG	AA	GG	AA	GG	GG	AA	GG	AG	AA	GG	GG	GG	AA	AA	AA	AA	GG	GG
5825171	A/G	Ca1	7475256	.	.	.	.	.	.	.	AA	AA	AA	AA	GG	NN	GG	AA	AA	AA	NN	AA	AA	AA	GG	AA	GG	AA	AA	AA	AA	GG	AA	GG	AA	AA	GG	AA	AA	GG	AA	AA	AA	GG	GG	GG	GG	AA	NN
5825172	A/G	Ca1	7475256	.	.	.	.	.	.	.	GG	GG	GG	AA	AA	AA	AA	GG	GG	GG	AA	GG	GG	GG	AA	GG	AA	GG	GG	GG	GG	AA	GG	AA	GG	GG	AA	GG	AA	AA	NN	GG	GG	AA	AA	AA	AA	GG	GG
10270142|F|0-11:A>T-11:A>T	A/G	Ca7	7476866	.	.	.	.	.	.	.	AA	GG	AA	GG	GG	AG	GG	AA	AA	AA	AG	GG	GG	AA	AA	GG	AA	AA	AA	AA	AA	AA	AA	AA	GG	GG	AG	AA	AA	AG	GG	GG	AA	GG	GG	AA	AA	AA	AA
5825591|F|0-39:C>T-39:C>T	A/G	Ca1	7536625	.	.	.	.	.	.	.	AA	AA	AA	AG	GG	GG	GG	AA	AA	AA	AG	AA	AA	AA	GG	AA	GG	AA	AA	AA	AA	GG	AA	AG	AA	AA	GG	AA	AG	GG	AA	AA	AA	GG	GG	GG	GG	AA	AA
5826248|F|0-18:T>C-18:T>C	A/G	Ca1	7580246	.	.	.	.	.	.	.	GG	GG	GG	AG	AA	AG	AA	GG	GG	GG	AG	GG	GG	GG	AA	GG	AA	GG	GG	GG	GG	AA	GG	AG	GG	GG	AA	GG	AG	AA	GG	GG	GG	AA	AA	AA	AG	GG	GG
5825642	A/G	Ca1	7639941	.	.	.	.	.	.	.	AA	AA	AA	NN	GG	GG	GG	AA	AA	AA	GG	AA	AA	AA	GG	AA	GG	AA	AA	AA	AA	GG	AA	NN	AA	AA	GG	GG	NN	GG	AA	AA	AA	GG	GG	GG	NN	AA	GG
5824871	A/G	Ca1	7640007	.	.	.	.	.	.	.	AA	AA	AA	AA	GG	NN	GG	AA	AA	AA	NN	AA	AA	AA	GG	AA	GG	AA	AA	AA	AA	GG	AA	NN	AA	AA	GG	GG	AA	GG	AA	AA	AA	GG	GG	GG	NN	AA	GG
8776158|F|0-6:G>A-6:G>A	A/G	Ca1	7699692	.	.	.	.	.	.	.	GG	GG	GG	AG	AA	AG	AA	GG	GG	GG	AA	GG	GG	GG	AA	GG	AA	AG	GG	GG	GG	AA	GG	AG	GG	GG	AA	AA	AG	AA	GG	GG	GG	AA	AA	AA	AA	GG	AA
5825750|F|0-6:G>A-6:G>A	A/G	Ca1	7699696	.	.	.	.	.	.	.	GG	GG	GG	AG	AA	AG	AA	GG	AG	GG	AG	GG	GG	GG	AA	GG	AA	AG	GG	GG	GG	AA	GG	AG	GG	GG	AA	AA	AG	AA	GG	GG	GG	AA	AA	AA	AG	GG	AA
5826129|F|0-33:G>A-33:G>A	A/G	Ca1	7782723	.	.	.	.	.	.	.	AA	AA	AA	AG	GG	AG	GG	AA	AA	AA	AG	AA	AA	AA	GG	AA	GG	AG	AA	AA	AA	GG	AA	AG	AA	AA	GG	GG	AG	GG	AA	AA	AA	GG	GG	AA	AG	AA	GG
5824848	A/G	Ca1	7866973	.	.	.	.	.	.	.	AA	AA	AA	NN	GG	GG	GG	AA	AA	AA	GG	AA	AA	AA	GG	AA	GG	NN	GG	AA	AA	GG	AA	NN	AA	AA	GG	GG	NN	GG	AA	AA	AA	GG	GG	GG	NN	NN	GG
5824691	A/G	Ca1	7866973	.	.	.	.	.	.	.	GG	GG	GG	AA	AA	AA	AA	GG	GG	GG	AA	GG	GG	GG	AA	GG	AA	NN	AA	GG	GG	AA	GG	AA	GG	GG	AA	AA	AA	AA	GG	GG	GG	AA	NN	AA	AA	GG	AA
5826134|F|0-21:G>T-21:G>T	A/G	Ca1	7928229	.	.	.	.	.	.	.	GG	GG	GG	AG	AA	AG	AA	GG	GG	GG	AG	GG	GG	GG	AA	GG	AG	AG	AA	GG	GG	AA	GG	AG	GG	GG	AA	AA	AG	AA	AG	GG	GG	AA	AA	AA	AG	GG	AA
5825438|F|0-20:C>T-20:C>T	A/G	Ca1	7928291	.	.	.	.	.	.	.	AA	AA	AA	AG	GG	GG	GG	AA	AA	AA	AG	AA	AA	AA	GG	AA	GG	AG	GG	AA	AA	GG	AA	AG	AA	AA	GG	GG	AG	GG	AA	AA	AA	GG	GG	GG	AG	AA	GG
5826053|F|0-39:C>T-39:C>T	A/G	Ca1	7931075	.	.	.	.	.	.	.	GG	GG	GG	AG	AA	AA	AA	GG	GG	GG	AG	GG	GG	GG	AA	GG	AA	AG	AA	GG	GG	AA	GG	AG	GG	GG	AA	AA	AG	AA	GG	GG	GG	AA	AA	AA	AA	GG	AA
5825332|F|0-26:A>C-26:A>C	A/G	Ca1	7931585	.	.	.	.	.	.	.	GG	GG	GG	AG	AA	AA	AA	GG	GG	GG	AG	GG	GG	GG	AA	GG	AA	AG	AA	GG	GG	AA	GG	AG	GG	GG	AA	AA	AG	AA	GG	GG	GG	AA	AA	AA	AA	GG	AA
5825177|F|0-45:C>T-45:C>T	A/G	Ca1	7931651	.	.	.	.	.	.	.	GG	GG	GG	AG	AA	AA	AA	GG	GG	GG	AG	GG	GG	GG	AA	GG	AA	AG	AA	GG	GG	AA	GG	AG	GG	GG	AA	NN	AA	AA	GG	GG	GG	AA	AA	AA	AA	GG	AA
8776161|F|0-18:C>T-18:C>T	A/G	Ca1	7934821	.	.	.	.	.	.	.	AA	AA	AA	AG	GG	AG	GG	AA	AA	AA	AG	AA	AA	AA	GG	AA	GG	AG	GG	AA	AA	GG	AA	AG	AA	AA	GG	GG	AG	GG	AA	AA	AA	GG	GG	GG	AG	AA	GG
8776047|F|0-63:C>T-63:C>T	A/G	Ca6	7943702	.	.	.	.	.	.	.	GG	AA	AA	AG	AA	AA	AA	GG	GG	GG	GG	AA	AA	GG	AA	AA	AA	AA	GG	GG	GG	AA	AA	AA	AA	AA	AG	AA	AG	AA	AA	AA	AA	GG	GG	AA	GG	GG	GG
15990192	A/G	Ca4	8022236	.	.	.	.	.	.	.	AA	GG	GG	GG	GG	GG	GG	GG	GG	GG	GG	GG	GG	GG	GG	GG	GG	AA	GG	GG	GG	GG	GG	GG	GG	GG	GG	GG	GG	GG	GG	GG	GG	GG	GG	GG	GG	GG	GG
5824776	A/G	Ca5	8046142	.	.	.	.	.	.	.	GG	GG	GG	GG	GG	AA	GG	AA	AA	AA	NN	GG	GG	GG	AA	GG	AA	AA	GG	AA	GG	AA	GG	AA	GG	GG	AA	AA	AA	AA	GG	GG	NN	NN	GG	AA	AA	AA	GG
5824623	A/G	Ca5	8046208	.	.	.	.	.	.	.	GG	GG	GG	GG	GG	AA	GG	AA	AA	AA	GG	GG	GG	GG	AA	GG	AA	AA	GG	AA	GG	AA	GG	AA	GG	GG	AA	AA	AA	AA	GG	GG	AA	GG	GG	AA	AA	AA	GG
5825123	A/G	Ca4	8115377	.	.	.	.	.	.	.	GG	AA	AA	AA	AA	AA	AA	AA	AA	AA	AA	AA	AA	AA	AA	AA	AA	GG	AA	AA	AA	AA	AA	AA	AA	AA	NN	AA	AA	AA	AA	AA	NN	NN	AA	AA	AA	AA	AA
10268120	A/G	Ca4	8115377	.	.	.	.	.	.	.	AA	GG	GG	GG	GG	GG	GG	GG	GG	GG	GG	GG	GG	GG	GG	GG	GG	AA	GG	GG	GG	GG	GG	GG	GG	GG	GG	GG	GG	GG	GG	GG	GG	GG	GG	GG	GG	GG	GG
10260135	A/G	Ca4	8227804	.	.	.	.	.	.	.	AA	GG	GG	GG	GG	GG	GG	GG	GG	GG	GG	GG	GG	GG	GG	GG	GG	AA	GG	GG	GG	GG	GG	GG	GG	GG	GG	GG	GG	GG	GG	GG	GG	GG	GG	GG	GG	GG	GG
5826046|F|0-54:C>T-54:C>T	A/G	Ca4	8333182	.	.	.	.	.	.	.	AA	GG	AA	AG	AA	GG	AA	AA	AA	AA	AG	GG	GG	GG	GG	AA	AG	AA	GG	GG	GG	GG	GG	GG	GG	GG	AA	GG	AA	GG	AA	GG	AA	AA	AA	AA	AG	AA	GG
5824928	A/G	Ca4	8384468	.	.	.	.	.	.	.	AA	GG	AA	AA	AA	GG	AA	AA	AA	AA	AA	GG	GG	AA	GG	AA	GG	AA	GG	GG	GG	GG	GG	GG	GG	GG	AA	GG	AA	GG	AA	GG	AA	AA	AA	AA	AA	AA	GG
5826006|F|0-6:A>G-6:A>G	A/G	Ca4	8425679	.	.	.	.	.	.	.	AA	GG	AA	AG	AA	GG	AA	AA	AA	AA	AG	GG	GG	AA	GG	AA	GG	AA	GG	GG	GG	GG	GG	GG	GG	AG	AA	GG	AA	GG	AA	GG	AA	AA	AA	AA	AG	AA	GG
5826176|F|0-68:T>C-68:T>C	A/G	Ca4	8451070	.	.	.	.	.	.	.	AA	GG	AA	AG	AA	GG	AA	AA	AA	AA	AG	GG	GG	AA	GG	AG	GG	AA	GG	GG	GG	GG	GG	GG	GG	GG	AA	GG	AA	GG	AA	GG	AA	AA	AA	AA	AG	AA	GG
10265131|F|0-36:C>T-36:C>T	A/G	Ca4	8500138	.	.	.	.	.	.	.	GG	AA	GG	AG	GG	AA	GG	GG	GG	GG	AG	AA	AA	GG	AA	GG	AA	GG	AA	AA	AA	AA	AA	AA	AA	AA	GG	AA	GG	AA	GG	AA	GG	GG	GG	GG	GG	GG	AA
5825532|F|0-54:G>A-54:G>A	A/G	Ca4	8517888	.	.	.	.	.	.	.	AA	GG	AA	AG	AA	GG	AA	AA	AA	AA	AG	GG	GG	AA	GG	AA	GG	AA	GG	GG	GG	GG	GG	GG	GG	GG	AA	GG	AA	GG	AA	GG	AA	AA	AA	AA	AA	AA	GG
5826061	A/G	Ca4	8573844	.	.	.	.	.	.	.	AA	GG	AA	AA	AA	GG	AA	AA	AA	AA	AA	GG	GG	AA	GG	AA	NN	AA	GG	GG	GG	GG	GG	GG	GG	GG	AA	GG	AA	GG	AA	GG	AA	AA	AA	AA	AA	AA	GG
5825470|F|0-46:A>G-46:A>G	A/G	Ca4	8574813	.	.	.	.	.	.	.	AA	GG	AA	AG	AA	GG	AA	AA	AA	AA	AG	GG	GG	AA	GG	AA	GG	AA	GG	GG	GG	GG	GG	GG	GG	GG	AA	GG	AA	GG	AA	GG	AA	AA	AA	AA	AG	AA	GG
5825340|F|0-38:G>A-38:G>A	A/G	Ca8	8579754	.	.	.	.	.	.	.	AA	AA	GG	AA	GG	GG	GG	AA	AA	AA	AG	AA	AA	AA	GG	AA	GG	AA	AA	GG	GG	GG	AA	GG	AA	AA	GG	AA	GG	GG	AA	AA	GG	AA	AA	GG	GG	AA	AA
10265136|F|0-67:A>G-67:A>G	A/G	Ca8	8614730	.	.	.	.	.	.	.	AA	AA	GG	AA	GG	AG	GG	AA	AA	AA	AG	AA	AA	AA	GG	AA	GG	AA	AA	GG	GG	GG	AA	GG	AA	AA	GG	AA	GG	AG	AA	AA	GG	AA	AA	GG	GG	AA	AA
5826035|F|0-60:G>A-60:G>A	A/G	Ca8	8620214	.	.	.	.	.	.	.	AA	AA	GG	AA	GG	GG	GG	AA	AA	AA	AG	AA	AA	AA	GG	AA	GG	AA	AA	GG	GG	GG	AA	GG	AA	AA	GG	AA	GG	GG	AA	AA	GG	AA	AA	GG	GG	AA	AA
5825008	A/G	Ca8	8622872	.	.	.	.	.	.	.	GG	GG	AA	GG	AA	AA	AA	GG	GG	GG	AA	GG	GG	GG	AA	GG	AA	GG	GG	AA	AA	AA	GG	AA	GG	GG	AA	NN	AA	AA	NN	GG	AA	GG	GG	AA	AA	GG	GG
5824703	A/G	Ca8	8622916	.	.	.	.	.	.	.	GG	GG	AA	GG	AA	AA	AA	GG	GG	GG	AA	GG	GG	GG	AA	GG	AA	GG	GG	AA	AA	AA	GG	AA	GG	GG	AA	GG	AA	AA	NN	GG	AA	GG	GG	AA	AA	GG	GG
5825289|F|0-13:C>T-13:C>T	A/G	Ca8	8639362	.	.	.	.	.	.	.	GG	GG	AA	GG	AA	AA	AA	GG	GG	GG	AG	GG	GG	GG	AA	GG	AA	GG	GG	AA	AA	AA	GG	AA	GG	GG	AA	GG	AA	AA	GG	GG	AA	GG	GG	AA	AA	GG	GG
5825930|F|0-12:G>T-12:G>T	A/G	Ca8	8639602	.	.	.	.	.	.	.	GG	GG	AA	GG	AA	AA	AA	GG	GG	GG	AG	GG	GG	GG	AA	GG	AA	GG	GG	AA	AA	AA	GG	AA	GG	GG	AA	GG	AA	AA	GG	GG	AA	GG	GG	AA	AA	GG	GG
5825370|F|0-48:G>T-48:G>T	A/G	Ca8	8640236	.	.	.	.	.	.	.	AA	AA	GG	AA	GG	GG	GG	AA	AA	AA	AG	AA	AA	AA	GG	AA	GG	AA	AA	GG	GG	GG	AA	GG	AA	AA	GG	AA	GG	GG	AA	AA	GG	AA	AA	GG	GG	AA	AA
5825857	A/G	Ca4	8776317	.	.	.	.	.	.	.	GG	AA	GG	AA	GG	GG	GG	AA	AA	AA	AA	AA	AA	AA	GG	AA	GG	AA	AA	AA	AA	GG	GG	NN	AA	AA	AA	GG	AA	GG	AA	AA	GG	GG	AA	GG	GG	NN	NN
5824574	A/G	Ca8	8821477	.	.	.	.	.	.	.	AA	AA	GG	AA	GG	GG	GG	AA	AA	AA	NN	AA	AA	AA	GG	AA	GG	AA	AA	GG	GG	GG	AA	GG	AA	AA	GG	AA	GG	GG	AA	AA	GG	AA	AA	GG	GG	AA	AA
5825224	A/G	Ca6	8830950	.	.	.	.	.	.	.	AA	AA	AA	AA	AA	AA	AA	AA	AA	NN	NN	NN	AA	AA	AA	AA	AA	AA	AA	AA	GG	AA	AA	AA	AA	AA	AA	AA	AA	AA	AA	AA	AA	AA	NN	AA	AA	AA	AA
5825155|F|0-16:T>C-16:T>C	A/G	Ca8	8850458	.	.	.	.	.	.	.	AA	AA	GG	AA	GG	GG	GG	AA	AA	AA	AG	AA	AA	AA	GG	AA	GG	AA	AA	GG	GG	GG	AA	GG	AA	AA	GG	AA	GG	GG	AA	AA	GG	AA	AA	GG	GG	AA	AA
5825473|F|0-14:G>A-14:G>A	A/G	Ca8	8854556	.	.	.	.	.	.	.	AA	AA	GG	AA	GG	AG	GG	AA	AA	AA	AG	AA	AA	AA	GG	AA	GG	AA	AA	GG	GG	GG	AA	GG	AA	AA	GG	AA	GG	GG	AA	AA	GG	AA	AA	GG	GG	AA	AA
5826113|F|0-27:C>T-27:C>T	A/G	Ca8	8860129	.	.	.	.	.	.	.	AA	AA	GG	AA	GG	GG	GG	AA	AA	AA	AG	AA	AA	AA	GG	AA	GG	AA	AA	GG	GG	GG	AA	GG	AA	AA	GG	AA	GG	AG	AA	AA	GG	AA	AA	GG	GG	AA	AA
5826049	A/G	Ca8	8861720	.	.	.	.	.	.	.	AA	AA	GG	AA	GG	NN	GG	AA	AA	AA	NN	AA	AA	AA	GG	AA	GG	AA	AA	GG	GG	GG	AA	GG	AA	AA	GG	AA	GG	GG	AA	AA	GG	AA	AA	GG	GG	AA	AA
5825391|F|0-29:T>A-29:T>A	A/G	Ca8	8861786	.	.	.	.	.	.	.	GG	GG	AA	GG	AA	AG	AA	GG	GG	GG	AG	GG	GG	GG	AA	GG	AA	GG	GG	AA	AA	AA	GG	AA	GG	GG	AA	GG	AA	AA	GG	GG	AA	GG	GG	NN	AA	GG	GG
5825391	A/G	Ca8	8861786	.	.	.	.	.	.	.	AA	AA	GG	AA	GG	NN	GG	AA	AA	AA	GG	AA	AA	AA	GG	AA	GG	AA	AA	GG	GG	GG	AA	GG	AA	AA	GG	AA	GG	GG	AA	AA	GG	AA	AA	GG	GG	AA	AA
5826200	A/G	Ca8	8864091	.	.	.	.	.	.	.	AA	AA	GG	AA	GG	NN	GG	AA	AA	AA	NN	AA	AA	AA	GG	AA	GG	AA	AA	GG	GG	GG	AA	GG	AA	AA	GG	AA	GG	NN	AA	AA	GG	AA	AA	GG	GG	AA	AA
5824943	A/G	Ca6	8915844	.	.	.	.	.	.	.	GG	AA	AA	NN	AA	AA	AA	GG	GG	GG	AA	AA	AA	AA	AA	AA	AA	AA	AA	GG	AA	AA	AA	AA	AA	AA	NN	AA	NN	AA	AA	AA	NN	GG	GG	AA	NN	GG	AA
5826177|F|0-51:A>G-51:A>G	A/G	Ca6	8916791	.	.	.	.	.	.	.	AA	GG	GG	AG	GG	GG	GG	AA	AA	AA	GG	GG	GG	GG	GG	GG	GG	GG	GG	AA	GG	GG	GG	GG	GG	GG	AG	GG	AG	GG	GG	GG	GG	AA	AA	GG	AG	AA	GG
5824590	A/G	Ca7	8935292	.	.	.	.	.	.	.	AA	AA	AA	AA	AA	AA	AA	GG	GG	GG	AA	AA	GG	AA	AA	AA	AA	AA	AA	GG	AA	AA	AA	GG	AA	AA	AA	GG	GG	NN	AA	AA	NN	GG	AA	GG	NN	GG	AA
5826110	A/G	Ca1	9054962	.	.	.	.	.	.	.	GG	AA	AA	AA	AA	NN	AA	AA	AA	AA	AA	AA	AA	AA	AA	AA	NN	GG	GG	AA	GG	GG	AA	AA	AA	AA	NN	GG	GG	NN	NN	AA	AA	AA	AA	AA	AA	AA	AA
5824599	A/G	Ca8	9427575	.	.	.	.	.	.	.	AA	AA	AA	AA	AA	AA	NN	AA	AA	AA	AA	AA	AA	AA	GG	AA	NN	AA	AA	AA	AA	AA	AA	AA	AA	AA	GG	NN	NN	AA	AA	AA	AA	AA	AA	AA	AA	AA	AA
5824746	A/G	Ca7	9534912	.	.	.	.	.	.	.	AA	GG	AA	AA	GG	GG	GG	GG	NN	GG	GG	GG	GG	GG	GG	GG	GG	GG	AA	GG	AA	GG	AA	GG	GG	GG	GG	AA	GG	GG	AA	NN	GG	AA	AA	GG	GG	GG	AA
15990232|F|0-7:C>A-7:C>A	A/G	Ca8	9737541	.	.	.	.	.	.	.	GG	GG	GG	GG	GG	AG	GG	GG	GG	GG	GG	GG	GG	GG	AG	GG	AG	GG	GG	GG	GG	AG	GG	GG	GG	GG	GG	GG	GG	GG	GG	GG	GG	GG	GG	GG	GG	GG	GG
5824785	A/G	Ca3	10175279	.	.	.	.	.	.	.	AA	GG	GG	GG	GG	GG	GG	GG	GG	GG	AA	GG	GG	AA	GG	GG	GG	AA	AA	GG	AA	GG	GG	GG	GG	GG	GG	GG	GG	GG	GG	GG	GG	GG	GG	GG	GG	GG	AA
5824688	A/G	Ca8	10190767	.	.	.	.	.	.	.	AA	GG	AA	AA	GG	GG	GG	GG	GG	GG	GG	GG	GG	GG	GG	GG	GG	AA	AA	GG	AA	GG	AA	GG	GG	GG	GG	AA	GG	GG	GG	GG	GG	NN	AA	GG	GG	GG	AA
5824994	A/G	Ca8	10190779	.	.	.	.	.	.	.	GG	AA	GG	GG	AA	AA	AA	AA	AA	AA	AA	AA	AA	AA	AA	AA	AA	GG	GG	AA	GG	AA	GG	AA	AA	AA	AA	GG	AA	AA	AA	AA	AA	GG	GG	AA	AA	AA	GG
5825813	A/G	Ca4	10283093	.	.	.	.	.	.	.	AA	GG	AA	AA	GG	AA	GG	AA	AA	AA	AA	GG	GG	AA	AA	AA	AA	AA	AA	GG	AA	AA	AA	NN	GG	GG	AA	GG	AA	AA	AA	GG	AA	AA	AA	NN	AA	AA	AA
5825814	A/G	Ca4	10283093	.	.	.	.	.	.	.	GG	AA	GG	GG	AA	GG	AA	GG	GG	GG	GG	AA	AA	GG	GG	GG	GG	GG	GG	AA	GG	GG	GG	AA	AA	AA	GG	AA	GG	NN	GG	AA	GG	GG	GG	GG	GG	GG	GG
10260162	A/G	Ca5	10357274	.	.	.	.	.	.	.	GG	AA	GG	AA	GG	NN	GG	AA	AA	AA	NN	AA	AA	GG	AA	AA	AA	AA	GG	AA	GG	NN	GG	NN	AA	AA	NN	GG	AA	AA	NN	AA	GG	GG	AA	AA	AA	AA	GG
10259237	A/G	Ca5	10357277	.	.	.	.	.	.	.	AA	GG	AA	NN	AA	AA	AA	GG	GG	GG	AA	GG	GG	AA	GG	GG	NN	NN	AA	GG	AA	AA	AA	AA	GG	GG	NN	AA	GG	GG	AA	GG	AA	NN	NN	GG	NN	GG	AA
5825489|F|0-45:T>G-45:T>G	A/G	Ca5	10357326	.	.	.	.	.	.	.	GG	AA	GG	AG	GG	AG	GG	AA	AA	AA	GG	AA	AA	GG	AA	AA	AG	AG	GG	AA	GG	GG	GG	AG	AA	AA	GG	GG	AA	AA	GG	AA	GG	GG	AA	AA	AA	AA	GG
5825364	A/G	Ca4	10584740	.	.	.	.	.	.	.	AA	AA	AA	AA	NN	GG	AA	AA	AA	AA	AA	AA	AA	AA	GG	AA	GG	AA	AA	AA	GG	GG	AA	AA	AA	AA	AA	AA	AA	GG	NN	AA	AA	NN	AA	AA	NN	AA	GG
10264963	A/G	Ca4	10584740	.	.	.	.	.	.	.	GG	GG	GG	GG	GG	AA	GG	GG	GG	GG	GG	GG	GG	GG	AA	GG	AA	GG	GG	GG	AA	AA	GG	NN	GG	GG	GG	GG	GG	AA	GG	GG	GG	GG	GG	GG	GG	GG	AA
10263411	A/G	Ca4	10683758	.	.	.	.	.	.	.	GG	GG	GG	GG	GG	AA	GG	GG	GG	GG	GG	GG	GG	GG	AA	GG	AA	GG	GG	GG	AA	AA	GG	NN	GG	GG	GG	GG	GG	AA	GG	GG	GG	GG	GG	GG	NN	GG	AA
5825880	A/G	Ca4	10683799	.	.	.	.	.	.	.	AA	AA	AA	AA	AA	NN	AA	AA	AA	AA	NN	AA	AA	AA	GG	AA	GG	AA	AA	AA	GG	GG	AA	NN	AA	AA	NN	AA	GG	GG	AA	AA	AA	AA	NN	AA	AA	AA	GG
10265542	A/G	Ca4	10683799	.	.	.	.	.	.	.	GG	GG	GG	GG	GG	AA	GG	GG	GG	GG	GG	GG	GG	GG	AA	GG	AA	GG	GG	GG	AA	AA	GG	NN	GG	GG	GG	GG	GG	AA	NN	GG	GG	GG	GG	GG	NN	GG	AA
5825710|F|0-29:T>C-29:T>C	A/G	Ca4	10713726	.	.	.	.	.	.	.	GG	GG	GG	GG	GG	AG	GG	GG	GG	GG	GG	GG	GG	GG	AA	GG	AA	GG	GG	GG	AA	AA	GG	AG	GG	GG	GG	GG	GG	AA	GG	GG	GG	GG	GG	GG	AG	GG	AA
10259995	A/G	Ca7	10743512	.	.	.	.	.	.	.	GG	AA	GG	AA	AA	AA	AA	AA	AA	AA	AA	AA	AA	GG	AA	AA	AA	AA	AA	AA	AA	AA	GG	AA	NN	AA	AA	AA	AA	AA	GG	AA	AA	GG	AA	AA	GG	AA	AA
5825961	A/G	Ca3	10758072	.	.	.	.	.	.	.	AA	AA	AA	AA	GG	NN	GG	AA	AA	AA	AA	AA	AA	AA	GG	AA	GG	AA	GG	AA	GG	GG	AA	GG	AA	AA	NN	GG	AA	NN	AA	AA	GG	GG	AA	GG	NN	AA	AA
5824614	A/G	Ca3	10758102	.	.	.	.	.	.	.	AA	AA	AA	AA	GG	NN	GG	AA	AA	AA	AA	AA	AA	AA	GG	AA	GG	AA	GG	AA	GG	GG	AA	GG	AA	AA	NN	GG	NN	GG	AA	AA	GG	GG	AA	GG	AA	AA	AA
11064400|F|0-6:C>T-6:C>T	A/G	Ca4	10770900	.	.	.	.	.	.	.	AA	AA	AA	AA	AA	AG	AA	AA	AA	AA	AA	AA	AA	AA	GG	AA	GG	AA	AA	AA	GG	GG	AA	AG	AA	AA	AA	AA	AA	GG	AA	AA	AA	AA	AA	AA	AG	AA	GG
11064284	A/G	Ca4	10798672	.	.	.	.	.	.	.	AA	AA	AA	AA	AA	NN	AA	AA	AA	AA	AA	AA	AA	AA	GG	AA	GG	AA	AA	AA	GG	GG	AA	NN	AA	AA	AA	AA	AA	NN	AA	NN	AA	AA	AA	AA	AA	AA	GG
10263407	A/G	Ca4	10798680	.	.	.	.	.	.	.	GG	GG	GG	GG	GG	AA	GG	GG	GG	GG	GG	GG	GG	GG	AA	GG	AA	GG	GG	GG	AA	AA	GG	NN	GG	GG	GG	GG	GG	AA	GG	GG	GG	GG	GG	GG	NN	GG	AA
10257747	A/G	Ca4	10798714	.	.	.	.	.	.	.	AA	AA	AA	AA	AA	GG	AA	AA	AA	AA	AA	AA	AA	AA	GG	AA	GG	AA	AA	AA	GG	GG	AA	NN	AA	AA	AA	AA	AA	GG	AA	AA	AA	AA	AA	AA	AA	AA	NN
10263401	A/G	Ca4	10798714	.	.	.	.	.	.	.	GG	GG	GG	GG	GG	AA	GG	GG	GG	GG	GG	GG	GG	GG	AA	GG	AA	GG	GG	GG	AA	AA	GG	NN	GG	GG	GG	GG	GG	AA	GG	GG	GG	GG	GG	GG	NN	GG	AA
5826227|F|0-35:C>T-35:C>T	A/G	Ca1	10836239	.	.	.	.	.	.	.	GG	GG	GG	AG	GG	GG	GG	GG	GG	GG	GG	GG	GG	GG	GG	AG	GG	GG	GG	GG	GG	GG	GG	GG	GG	GG	GG	GG	AG	GG	GG	GG	GG	GG	AG	GG	GG	GG	GG
5824678	A/G	Ca4	10902615	.	.	.	.	.	.	.	AA	AA	AA	AA	GG	GG	GG	AA	AA	AA	AA	AA	AA	AA	GG	AA	GG	NN	GG	GG	GG	GG	AA	GG	AA	AA	NN	GG	AA	GG	GG	AA	GG	AA	AA	AA	AA	AA	GG
5824564	A/G	Ca1	10914658	.	.	.	.	.	.	.	AA	AA	AA	AA	GG	GG	GG	AA	AA	AA	AA	AA	AA	AA	GG	AA	GG	AA	AA	AA	AA	GG	NN	AA	AA	AA	GG	GG	GG	NN	GG	AA	GG	NN	AA	NN	GG	AA	NN
5824563	A/G	Ca1	10914658	.	.	.	.	.	.	.	GG	GG	GG	GG	AA	AA	AA	GG	GG	GG	GG	GG	GG	GG	AA	GG	AA	GG	GG	GG	GG	AA	AA	NN	GG	GG	AA	NN	AA	AA	AA	GG	AA	GG	GG	GG	AA	GG	GG
5825316	A/G	Ca4	10929348	.	.	.	.	.	.	.	GG	GG	GG	GG	AA	AA	AA	GG	GG	GG	GG	GG	GG	GG	AA	GG	AA	GG	AA	AA	AA	AA	GG	AA	GG	GG	GG	NN	GG	AA	AA	GG	AA	GG	GG	GG	NN	GG	AA
5824800	A/G	Ca4	10970309	.	.	.	.	.	.	.	AA	AA	AA	AA	GG	NN	GG	AA	AA	AA	AA	AA	AA	AA	GG	AA	GG	AA	GG	GG	GG	GG	AA	GG	AA	AA	NN	GG	AA	GG	GG	AA	GG	AA	AA	AA	AA	AA	GG
5824709	A/G	Ca4	10992517	.	.	.	.	.	.	.	GG	GG	GG	GG	AA	AA	AA	GG	GG	GG	GG	GG	GG	GG	AA	GG	AA	GG	AA	AA	AA	AA	GG	AA	GG	GG	GG	AA	GG	AA	AA	GG	AA	GG	GG	GG	NN	GG	AA
10263403	A/G	Ca4	11107228	.	.	.	.	.	.	.	GG	GG	GG	GG	GG	AA	GG	GG	GG	GG	GG	GG	GG	GG	AA	GG	AA	GG	GG	GG	AA	AA	GG	NN	GG	GG	GG	GG	GG	AA	GG	GG	GG	GG	GG	GG	GG	GG	AA
10266454	A/G	Ca4	11107900	.	.	.	.	.	.	.	AA	AA	AA	AA	AA	GG	AA	AA	AA	AA	AA	AA	AA	AA	GG	AA	GG	AA	AA	AA	GG	GG	AA	NN	AA	AA	AA	AA	AA	NN	AA	AA	AA	AA	NN	AA	AA	AA	GG
10266453	A/G	Ca4	11107900	.	.	.	.	.	.	.	GG	GG	GG	GG	GG	AA	GG	GG	GG	GG	GG	GG	GG	GG	AA	GG	AA	GG	GG	GG	AA	AA	GG	NN	GG	GG	GG	GG	GG	AA	GG	GG	GG	GG	GG	GG	GG	GG	AA
5825465	A/G	Ca4	11114506	.	.	.	.	.	.	.	AA	AA	AA	AA	GG	GG	GG	AA	AA	AA	AA	AA	AA	AA	GG	AA	GG	AA	GG	GG	GG	GG	AA	GG	AA	AA	AA	GG	AA	GG	GG	AA	NN	AA	AA	AA	AA	AA	GG
5824723	A/G	Ca4	11114506	.	.	.	.	.	.	.	GG	GG	GG	GG	AA	GG	AA	GG	GG	GG	GG	GG	GG	GG	GG	GG	GG	GG	AA	AA	GG	GG	GG	NN	GG	GG	GG	AA	GG	GG	AA	GG	AA	GG	GG	GG	NN	GG	GG
5826093	A/G	Ca4	11144291	.	.	.	.	.	.	.	AA	AA	AA	AA	AA	NN	AA	AA	AA	AA	AA	NN	AA	AA	GG	AA	GG	AA	AA	AA	GG	GG	AA	AA	AA	AA	AA	AA	AA	NN	AA	AA	AA	AA	AA	AA	AA	AA	GG
5824938	A/G	Ca4	11146254	.	.	.	.	.	.	.	GG	GG	GG	GG	AA	GG	AA	GG	GG	GG	GG	GG	GG	GG	GG	GG	GG	GG	AA	AA	GG	GG	GG	AA	GG	GG	GG	AA	GG	GG	AA	GG	AA	GG	GG	GG	NN	GG	GG
10268271|F|0-63:A>G-63:A>G	A/G	Ca6	11237450	.	.	.	.	.	.	.	GG	GG	GG	GG	GG	AG	GG	GG	GG	AG	GG	GG	GG	GG	GG	GG	GG	GG	GG	GG	AG	GG	GG	AG	GG	GG	AG	AG	GG	GG	GG	GG	GG	AG	GG	GG	GG	AG	AG
10269487|F|0-30:G>C-30:G>C	A/G	Ca4	11269539	.	.	.	.	.	.	.	AA	AA	AA	AA	AA	AG	AA	AA	AA	AA	AA	AA	AA	AA	GG	AA	AG	AA	AA	AA	GG	GG	AA	AG	AA	AA	AA	AA	AA	GG	AA	AA	AA	AA	AA	AA	AA	AA	GG
5824725	A/G	Ca1	11290360	.	.	.	.	.	.	.	AA	AA	GG	AA	AA	AA	AA	GG	GG	GG	GG	NN	AA	GG	AA	AA	AA	AA	GG	GG	GG	AA	GG	AA	AA	AA	AA	GG	AA	AA	AA	AA	AA	AA	AA	GG	NN	GG	GG
10269621	A/G	Ca4	11301501	.	.	.	.	.	.	.	AA	AA	AA	AA	NN	GG	AA	AA	AA	AA	AA	AA	AA	AA	GG	AA	GG	AA	AA	AA	GG	GG	AA	AA	AA	AA	AA	AA	AA	GG	NN	AA	AA	AA	AA	AA	AA	AA	GG
10266676	A/G	Ca4	11301501	.	.	.	.	.	.	.	GG	GG	GG	GG	GG	AA	GG	GG	GG	GG	GG	GG	GG	GG	AA	GG	AA	GG	GG	GG	AA	AA	GG	NN	GG	GG	GG	GG	GG	AA	GG	GG	GG	GG	GG	GG	GG	GG	AA
10264511	A/G	Ca5	11302140	.	.	.	.	.	.	.	AA	AA	AA	AA	AA	AA	AA	AA	AA	AA	AA	AA	AA	AA	GG	AA	NN	AA	AA	AA	AA	AA	AA	NN	AA	AA	AA	AA	AA	GG	AA	AA	AA	AA	AA	GG	AA	AA	AA
5824549	A/G	Ca1	11339820	.	.	.	.	.	.	.	AA	AA	GG	NN	AA	AA	AA	GG	GG	GG	GG	AA	AA	GG	AA	AA	AA	AA	GG	GG	GG	AA	GG	AA	AA	AA	NN	GG	AA	AA	AA	AA	AA	AA	AA	GG	AA	GG	GG
5824560	A/G	Ca1	11343873	.	.	.	.	.	.	.	AA	AA	GG	AA	AA	AA	AA	GG	GG	GG	GG	AA	AA	GG	AA	AA	AA	AA	GG	GG	GG	NN	GG	AA	AA	AA	AA	GG	AA	AA	AA	AA	AA	AA	AA	GG	AA	GG	GG
10268988|F|0-5:T>C-5:T>C	A/G	Ca4	11344016	.	.	.	.	.	.	.	AA	AA	AA	AA	AA	AG	AA	AA	AA	AA	AA	AA	AA	AA	GG	AA	GG	AA	AA	AA	GG	GG	AA	AG	AA	AA	AA	AA	AA	GG	AA	AA	AA	AA	AA	AA	AA	AA	GG
23870333	A/G	Ca4	11344895	.	.	.	.	.	.	.	AA	AA	AA	AA	AA	GG	AA	AA	AA	AA	AA	AA	AA	AA	GG	AA	GG	AA	AA	AA	GG	GG	AA	NN	AA	AA	NN	NN	AA	GG	AA	AA	AA	NN	AA	AA	AA	AA	GG
10268402	A/G	Ca4	11366769	.	.	.	.	.	.	.	AA	AA	AA	AA	AA	GG	AA	AA	AA	AA	AA	AA	AA	AA	GG	AA	GG	AA	AA	AA	GG	GG	AA	NN	AA	AA	AA	AA	AA	GG	AA	AA	AA	AA	AA	NN	AA	AA	GG
10259153	A/G	Ca4	11366828	.	.	.	.	.	.	.	AA	AA	AA	AA	AA	GG	AA	AA	AA	AA	AA	AA	AA	AA	GG	AA	NN	AA	AA	AA	GG	GG	AA	NN	AA	AA	AA	AA	AA	NN	AA	AA	AA	NN	AA	AA	AA	AA	GG
5824891	A/G	Ca1	11381152	.	.	.	.	.	.	.	GG	GG	AA	NN	GG	GG	GG	AA	AA	AA	AA	GG	GG	AA	GG	GG	GG	GG	AA	AA	AA	GG	AA	GG	GG	GG	GG	AA	GG	GG	GG	GG	GG	GG	GG	AA	GG	AA	AA
5824690	A/G	Ca1	11391483	.	.	.	.	.	.	.	AA	AA	GG	AA	AA	AA	AA	GG	GG	GG	GG	AA	AA	GG	AA	AA	AA	AA	GG	GG	GG	AA	GG	AA	AA	AA	AA	GG	AA	AA	AA	AA	AA	AA	AA	GG	AA	GG	GG
5825943|F|0-34:G>T-34:G>T	A/G	Ca5	11418478	.	.	.	.	.	.	.	GG	GG	GG	GG	GG	GG	GG	GG	GG	GG	GG	GG	GG	AG	AA	GG	AG	GG	GG	GG	GG	AG	AG	GG	GG	GG	GG	GG	GG	AG	GG	GG	GG	GG	GG	AA	AG	GG	GG
5826085	A/G	Ca5	11425545	.	.	.	.	.	.	.	AA	AA	AA	AA	AA	AA	AA	AA	AA	AA	AA	AA	AA	AA	GG	AA	NN	AA	AA	AA	AA	AA	AA	AA	AA	AA	AA	AA	AA	NN	AA	AA	AA	AA	AA	GG	AA	AA	AA
10268324|F|0-31:G>A-31:G>A	A/G	Ca5	11454281	.	.	.	.	.	.	.	AA	AA	AA	AA	AA	AA	AA	AA	AA	AA	AA	AA	AA	AA	GG	AA	AG	AA	AA	AA	AA	AG	AG	AA	AA	AA	AA	AA	AA	AG	AA	AA	AG	AA	AA	GG	AG	AA	AA
5825189|F|0-42:T>A-42:T>A	A/G	Ca5	11500682	.	.	.	.	.	.	.	AA	AA	AA	AA	AA	AA	AA	AA	AA	AA	AA	AA	AA	AA	GG	AA	AG	AA	AA	AA	AA	AG	AG	AA	AA	AA	AA	AA	AA	GG	AA	AA	AA	AA	AA	GG	AG	AA	AA
10268972|F|0-16:T>C-16:T>C	A/G	Ca5	11502499	.	.	.	.	.	.	.	GG	GG	GG	GG	GG	GG	GG	GG	GG	GG	GG	GG	AG	GG	AA	GG	AG	GG	GG	GG	GG	AG	AG	GG	GG	GG	GG	GG	GG	AG	GG	GG	GG	GG	GG	AA	AG	GG	GG
5825935|F|0-61:A>G-61:A>G	A/G	Ca5	11528264	.	.	.	.	.	.	.	GG	GG	GG	GG	GG	GG	GG	GG	GG	GG	GG	GG	GG	GG	AA	GG	AG	GG	GG	GG	GG	AG	AG	GG	GG	GG	GG	GG	GG	AG	GG	GG	GG	GG	GG	AA	AG	GG	GG
5826141	A/G	Ca6	11871781	.	.	.	.	.	.	.	GG	GG	GG	GG	GG	AA	GG	GG	GG	GG	GG	GG	GG	GG	AA	GG	AA	GG	GG	GG	GG	AA	GG	GG	GG	GG	GG	GG	GG	GG	GG	GG	GG	GG	GG	GG	GG	GG	GG
5824753	A/G	Ca6	11973862	.	.	.	.	.	.	.	AA	AA	AA	NN	GG	NN	GG	GG	GG	GG	GG	AA	AA	AA	GG	GG	GG	AA	GG	GG	AA	GG	AA	GG	NN	AA	GG	AA	GG	GG	AA	AA	NN	AA	AA	GG	AA	GG	AA
5824701	A/G	Ca6	12029322	.	.	.	.	.	.	.	AA	AA	AA	AA	GG	GG	GG	GG	GG	GG	GG	AA	AA	AA	GG	GG	GG	AA	GG	GG	AA	GG	AA	GG	NN	AA	GG	AA	GG	NN	AA	AA	GG	AA	AA	GG	AA	GG	AA
5824700	A/G	Ca6	12029322	.	.	.	.	.	.	.	GG	GG	GG	AA	AA	AA	AA	AA	AA	AA	AA	GG	GG	GG	AA	AA	AA	GG	AA	AA	GG	AA	GG	AA	GG	GG	AA	GG	AA	AA	GG	GG	AA	GG	GG	AA	GG	NN	GG
5825887	A/G	Ca8	12054523	.	.	.	.	.	.	.	AA	GG	AA	AA	GG	GG	GG	GG	GG	GG	GG	GG	GG	GG	GG	GG	GG	AA	AA	GG	AA	GG	AA	GG	GG	GG	GG	AA	GG	GG	GG	GG	GG	AA	NN	GG	GG	GG	AA
5824996	A/G	Ca8	12059611	.	.	.	.	.	.	.	AA	GG	AA	AA	GG	GG	GG	GG	GG	GG	GG	GG	GG	GG	GG	GG	GG	AA	AA	GG	AA	GG	AA	GG	GG	GG	GG	AA	GG	GG	GG	GG	GG	AA	AA	GG	GG	GG	AA
11062275	A/G	Ca8	12059661	.	.	.	.	.	.	.	AA	GG	AA	AA	GG	GG	GG	GG	GG	GG	GG	GG	GG	GG	GG	GG	GG	AA	GG	GG	AA	GG	AA	GG	GG	GG	GG	AA	GG	GG	GG	GG	GG	AA	AA	GG	GG	GG	AA
5825363|F|0-16:C>T-16:C>T	A/G	Ca1	12099163	.	.	.	.	.	.	.	GG	GG	AA	AG	GG	GG	GG	GG	GG	GG	GG	GG	GG	GG	AA	GG	AA	GG	GG	GG	GG	AG	AG	GG	GG	GG	GG	GG	AG	AA	GG	GG	GG	GG	GG	GG	GG	GG	GG
5824863	A/G	Ca4	12166986	.	.	.	.	.	.	.	AA	GG	AA	GG	GG	AA	GG	AA	AA	AA	GG	GG	GG	AA	NN	AA	AA	GG	GG	GG	AA	AA	GG	NN	GG	GG	NN	GG	AA	AA	GG	GG	GG	AA	AA	AA	AA	AA	AA
5824741	A/G	Ca4	12166986	.	.	.	.	.	.	.	GG	GG	GG	AA	GG	GG	GG	GG	GG	GG	AA	GG	GG	GG	GG	GG	GG	AA	AA	GG	GG	GG	AA	GG	GG	GG	GG	GG	GG	GG	GG	GG	AA	GG	GG	GG	GG	GG	GG
5824740	A/G	Ca4	12166986	.	.	.	.	.	.	.	GG	AA	GG	GG	AA	GG	AA	GG	GG	GG	GG	AA	AA	GG	GG	GG	GG	GG	GG	AA	GG	GG	GG	AA	AA	AA	GG	AA	GG	NN	AA	AA	GG	GG	GG	GG	NN	GG	GG
5825437|F|0-39:T>G-39:T>G	A/G	Ca4	12175129	.	.	.	.	.	.	.	AA	GG	AA	GG	GG	AA	GG	AA	AA	AA	AG	GG	GG	AA	AA	AA	AA	GG	GG	GG	AA	AA	GG	AG	GG	GG	AA	GG	AA	AA	GG	GG	GG	AA	AA	AA	AG	AA	AA
5824874	A/G	Ca4	12193392	.	.	.	.	.	.	.	AA	GG	AA	GG	GG	AA	GG	AA	AA	AA	NN	GG	GG	AA	AA	AA	AA	GG	GG	GG	AA	AA	GG	NN	GG	GG	AA	GG	AA	AA	GG	GG	GG	AA	AA	AA	AA	AA	AA
10269454	A/G	Ca8	12225162	.	.	.	.	.	.	.	GG	GG	GG	GG	GG	GG	GG	GG	GG	GG	GG	GG	GG	AA	GG	GG	GG	GG	GG	GG	GG	GG	GG	AA	GG	GG	GG	GG	GG	GG	GG	GG	GG	GG	GG	GG	AA	GG	GG
10258207	A/G	Ca8	12244998	.	.	.	.	.	.	.	AA	AA	AA	AA	AA	AA	AA	AA	AA	AA	NN	AA	GG	GG	AA	AA	AA	AA	AA	AA	AA	AA	AA	NN	AA	AA	NN	AA	AA	AA	NN	AA	AA	AA	AA	AA	GG	AA	AA
10260149	A/G	Ca8	12244998	.	.	.	.	.	.	.	GG	GG	GG	GG	GG	GG	GG	GG	GG	GG	AA	GG	GG	AA	GG	GG	GG	GG	GG	GG	GG	GG	GG	AA	GG	GG	GG	GG	GG	GG	GG	GG	GG	GG	GG	GG	AA	GG	GG
8822642	A/G	Ca5	12297377	.	.	.	.	.	.	.	AA	AA	AA	AA	GG	AA	NN	AA	AA	GG	AA	AA	AA	GG	AA	GG	AA	AA	GG	AA	AA	GG	AA	NN	AA	AA	AA	AA	AA	NN	AA	NN	AA	AA	NN	AA	AA	AA	AA
10260128	A/G	Ca8	12458636	.	.	.	.	.	.	.	GG	GG	GG	GG	GG	GG	GG	GG	GG	GG	AA	GG	GG	AA	GG	GG	GG	GG	GG	GG	GG	GG	GG	AA	GG	GG	GG	GG	GG	GG	GG	GG	GG	GG	GG	GG	AA	GG	AA
10257578	A/G	Ca8	12466883	.	.	.	.	.	.	.	AA	AA	AA	AA	AA	AA	AA	AA	AA	AA	NN	AA	AA	GG	AA	AA	NN	AA	AA	AA	AA	AA	AA	NN	NN	AA	NN	AA	AA	AA	AA	AA	AA	AA	AA	AA	GG	AA	GG
10259444	A/G	Ca8	12466949	.	.	.	.	.	.	.	AA	AA	AA	AA	AA	AA	AA	AA	AA	AA	NN	AA	AA	GG	AA	AA	AA	AA	AA	AA	AA	AA	AA	NN	AA	AA	NN	AA	AA	AA	AA	AA	NN	AA	AA	AA	NN	AA	GG
8822680	A/G	Ca8	12570885	.	.	.	.	.	.	.	GG	GG	GG	GG	GG	GG	GG	GG	GG	GG	AA	GG	GG	AA	GG	GG	GG	GG	GG	GG	GG	GG	GG	GG	GG	GG	GG	GG	GG	GG	GG	GG	GG	GG	GG	GG	AA	GG	AA
5825415	A/G	Ca4	12665959	.	.	.	.	.	.	.	AA	AA	AA	AA	AA	AA	AA	GG	GG	GG	AA	AA	AA	AA	AA	AA	AA	GG	AA	AA	AA	AA	AA	AA	AA	AA	NN	GG	AA	NN	AA	AA	AA	NN	AA	AA	NN	GG	AA
5824747	A/G	Ca6	12687254	.	.	.	.	.	.	.	AA	AA	AA	AA	GG	NN	GG	GG	GG	GG	GG	AA	AA	AA	GG	GG	GG	AA	AA	GG	AA	GG	AA	GG	AA	AA	NN	AA	GG	GG	AA	AA	GG	AA	AA	GG	AA	GG	AA
5825015	A/G	Ca6	12687254	.	.	.	.	.	.	.	GG	GG	GG	GG	AA	AA	AA	AA	AA	AA	AA	GG	GG	GG	AA	AA	AA	GG	GG	AA	GG	AA	GG	AA	GG	GG	AA	GG	AA	AA	GG	GG	NN	GG	GG	AA	NN	AA	GG
13144427|F|0-11:A>G-11:A>G	A/G	Ca6	12718106	.	.	.	.	.	.	.	AG	AG	AG	AG	GG	AG	GG	GG	GG	GG	GG	AG	AG	AG	GG	GG	GG	AG	AG	GG	AG	GG	AG	GG	AG	AG	GG	AG	GG	GG	AG	AG	GG	AG	AG	GG	AG	GG	AG
5825583|F|0-54:T>G-54:T>G	A/G	Ca5	12746141	.	.	.	.	.	.	.	GG	GG	GG	GG	GG	GG	GG	GG	GG	GG	GG	GG	GG	GG	GG	GG	GG	GG	GG	GG	GG	GG	AG	GG	GG	GG	GG	GG	GG	GG	AG	GG	GG	GG	GG	GG	GG	GG	GG
5825194|F|0-9:A>T-9:A>T	A/G	Ca5	12757135	.	.	.	.	.	.	.	GG	GG	GG	GG	AA	AA	AA	GG	GG	GG	AG	GG	GG	GG	GG	GG	GG	GG	GG	GG	GG	AG	AA	GG	GG	GG	GG	AA	GG	GG	AA	GG	GG	AA	AG	GG	GG	GG	AA
5825194	A/G	Ca5	12757135	.	.	.	.	.	.	.	AA	AA	AA	AA	GG	GG	GG	AA	AA	AA	AA	AA	AA	AA	AA	AA	AA	AA	AA	AA	AA	NN	GG	AA	AA	AA	AA	GG	AA	AA	GG	AA	AA	GG	AA	AA	AA	NN	GG
5825195	A/G	Ca5	12757135	.	.	.	.	.	.	.	GG	GG	GG	GG	AA	AA	AA	GG	GG	GG	NN	GG	GG	GG	GG	GG	GG	GG	GG	GG	GG	AA	AA	GG	GG	GG	GG	AA	GG	GG	AA	GG	GG	AA	NN	GG	GG	GG	AA
5825842|F|0-18:C>T-18:C>T	A/G	Ca4	13311285	.	.	.	.	.	.	.	GG	AA	GG	GG	AA	AG	AA	GG	GG	GG	GG	AA	AA	GG	GG	GG	GG	GG	GG	AA	GG	GG	GG	AG	AA	AA	GG	AA	GG	GG	AA	AA	AA	GG	GG	GG	AG	GG	GG
5825842	A/G	Ca4	13311285	.	.	.	.	.	.	.	AA	GG	AA	AA	GG	AA	GG	AA	AA	AA	AA	GG	GG	AA	AA	AA	AA	AA	AA	GG	AA	AA	AA	NN	GG	GG	AA	GG	AA	AA	GG	GG	GG	AA	AA	AA	AA	AA	AA
5825843	A/G	Ca4	13311285	.	.	.	.	.	.	.	GG	AA	GG	GG	AA	GG	AA	GG	GG	GG	GG	AA	AA	GG	GG	GG	GG	GG	GG	AA	GG	GG	GG	AA	AA	AA	GG	AA	GG	GG	AA	AA	AA	GG	GG	GG	NN	GG	GG
5826066	A/G	Ca4	13340972	.	.	.	.	.	.	.	AA	GG	AA	AA	GG	AA	GG	AA	AA	AA	AA	GG	GG	AA	AA	AA	AA	AA	AA	GG	AA	AA	AA	NN	NN	GG	AA	GG	AA	AA	GG	GG	GG	AA	AA	AA	NN	AA	AA
5824842	A/G	Ca7	13507593	.	.	.	.	.	.	.	AA	GG	GG	AA	GG	AA	GG	AA	AA	AA	GG	GG	GG	GG	AA	GG	AA	GG	GG	AA	GG	AA	GG	GG	GG	GG	GG	GG	GG	AA	GG	GG	AA	GG	GG	NN	AA	AA	GG
5825788	A/G	Ca7	13507659	.	.	.	.	.	.	.	AA	GG	GG	AA	GG	AA	GG	AA	AA	AA	NN	GG	GG	GG	AA	GG	AA	GG	GG	AA	GG	AA	GG	GG	GG	GG	GG	GG	GG	AA	GG	GG	AA	GG	GG	AA	AA	AA	GG
5825670|F|0-7:G>A-7:G>A	A/G	Ca1	13650988	.	.	.	.	.	.	.	AG	AG	GG	AG	GG	GG	GG	GG	GG	GG	GG	AG	AG	AG	GG	GG	GG	GG	AG	GG	GG	GG	AG	GG	AG	AG	GG	GG	GG	GG	GG	AG	GG	GG	AG	GG	GG	GG	AG
5824791	A/G	Ca8	13667158	.	.	.	.	.	.	.	GG	GG	AA	NN	GG	AA	GG	GG	GG	AA	GG	GG	GG	GG	AA	AA	AA	GG	AA	AA	AA	AA	AA	AA	GG	GG	AA	GG	AA	AA	AA	GG	AA	GG	GG	AA	AA	AA	NN
10260106	A/G	Ca8	13699991	.	.	.	.	.	.	.	GG	GG	GG	GG	GG	GG	GG	GG	GG	GG	AA	GG	GG	GG	GG	GG	GG	AA	GG	GG	GG	GG	GG	GG	GG	GG	GG	AA	GG	GG	GG	GG	GG	AA	GG	GG	GG	GG	AA
5824778	A/G	Ca5	13783912	.	.	.	.	.	.	.	GG	AA	AA	AA	AA	AA	AA	AA	AA	AA	AA	AA	AA	AA	GG	GG	GG	AA	AA	AA	AA	AA	AA	NN	AA	AA	AA	AA	AA	NN	AA	AA	GG	AA	AA	AA	AA	AA	AA
5825080	A/G	Ca5	13783944	.	.	.	.	.	.	.	AA	GG	GG	GG	GG	GG	GG	GG	GG	GG	GG	GG	GG	GG	AA	AA	AA	GG	GG	GG	GG	NN	GG	AA	GG	GG	GG	GG	GG	AA	GG	GG	AA	GG	GG	GG	NN	GG	GG
5824656	A/G	Ca5	13787201	.	.	.	.	.	.	.	GG	AA	AA	AA	AA	AA	AA	AA	AA	AA	AA	AA	AA	AA	GG	GG	GG	AA	AA	AA	AA	AA	AA	NN	AA	AA	AA	AA	AA	GG	AA	AA	GG	AA	AA	AA	AA	AA	AA
5824948	A/G	Ca5	13787267	.	.	.	.	.	.	.	GG	AA	AA	AA	AA	AA	AA	AA	AA	AA	AA	AA	AA	AA	GG	GG	GG	AA	AA	AA	AA	AA	AA	NN	AA	AA	NN	NN	AA	NN	AA	AA	GG	AA	AA	AA	AA	AA	AA
10263911	A/G	Ca8	13802587	.	.	.	.	.	.	.	AA	AA	AA	AA	AA	AA	AA	AA	AA	AA	GG	AA	AA	AA	AA	AA	AA	AA	AA	AA	GG	AA	AA	AA	AA	AA	AA	GG	AA	AA	AA	AA	AA	GG	AA	NN	AA	AA	GG
10263910	A/G	Ca8	13802587	.	.	.	.	.	.	.	GG	GG	GG	GG	GG	GG	GG	GG	GG	GG	AA	GG	GG	GG	GG	GG	GG	GG	GG	GG	AA	GG	GG	GG	GG	GG	GG	AA	GG	GG	GG	GG	GG	AA	GG	GG	GG	GG	AA
5825253|F|0-51:T>A-51:T>A	A/G	Ca5	14105000	.	.	.	.	.	.	.	GG	AA	AA	AA	AA	GG	AA	GG	GG	GG	AG	AA	AA	AA	GG	AA	GG	GG	AA	GG	AA	GG	AA	GG	AA	AA	AG	GG	AG	GG	AA	AA	GG	AA	AA	GG	AG	AG	AA
10266879	A/G	Ca2	14147559	.	.	.	.	.	.	.	AA	AA	AA	AA	AA	GG	AA	AA	AA	AA	AA	AA	AA	AA	AA	GG	AA	AA	GG	AA	AA	AA	AA	NN	AA	AA	AA	AA	NN	AA	AA	AA	NN	AA	AA	NN	NN	AA	AA
5826087|F|0-40:T>G-40:T>G	A/G	Ca5	14291213	.	.	.	.	.	.	.	AA	AA	AA	AA	AA	AG	AA	GG	GG	GG	AG	AA	AA	AA	GG	AA	GG	AG	AA	GG	GG	GG	AA	GG	AA	AG	AG	GG	AG	GG	AA	AA	GG	AA	AA	GG	AG	GG	AA
5825192	A/G	Ca4	14311498	.	.	.	.	.	.	.	AA	AA	AA	AA	AA	NN	AA	AA	AA	AA	AA	AA	AA	AA	GG	AA	GG	AA	AA	AA	AA	GG	NN	AA	AA	AA	AA	AA	AA	GG	AA	AA	AA	AA	AA	GG	NN	AA	AA
5825562|F|0-25:A>G-25:A>G	A/G	Ca2	14697184	.	.	.	.	.	.	.	AA	AA	AA	AA	GG	AG	GG	AA	AA	AA	AG	AA	AA	AA	GG	AA	GG	AA	AA	GG	AA	AG	AA	GG	AA	AA	AG	GG	GG	AA	AA	AA	GG	AA	AA	GG	GG	AA	AA
5824699	A/G	Ca4	14787526	.	.	.	.	.	.	.	AA	AA	AA	AA	GG	NN	GG	AA	AA	AA	AA	AA	AA	AA	GG	GG	GG	AA	AA	GG	AA	GG	AA	GG	AA	AA	NN	GG	GG	GG	GG	AA	GG	AA	AA	GG	AA	AA	AA
5824562	A/G	Ca4	14787592	.	.	.	.	.	.	.	AA	AA	AA	AA	GG	GG	GG	AA	AA	AA	AA	AA	NN	AA	GG	GG	GG	AA	AA	GG	AA	GG	AA	GG	NN	AA	NN	GG	GG	GG	GG	AA	GG	AA	NN	GG	AA	AA	AA
5824834	A/G	Ca7	14899951	.	.	.	.	.	.	.	AA	AA	AA	AA	GG	NN	GG	AA	AA	AA	AA	AA	AA	NN	AA	AA	AA	AA	AA	GG	GG	AA	AA	NN	AA	NN	GG	GG	AA	AA	NN	AA	NN	AA	AA	AA	AA	AA	GG
10269868	A/G	Ca8	15000130	.	.	.	.	.	.	.	AA	AA	AA	AA	AA	AA	AA	GG	AA	AA	AA	AA	NN	AA	AA	AA	AA	AA	AA	AA	AA	AA	AA	AA	AA	GG	AA	AA	AA	GG	AA	AA	AA	AA	AA	NN	AA	AA	AA
5824956	A/G	Ca7	15030371	.	.	.	.	.	.	.	GG	GG	GG	NN	GG	GG	GG	GG	GG	GG	AA	GG	GG	AA	AA	GG	AA	GG	GG	GG	GG	NN	GG	AA	GG	GG	AA	AA	AA	AA	GG	GG	GG	AA	GG	AA	NN	GG	AA
8822798	A/G	Ca4	15123603	.	.	.	.	.	.	.	GG	AA	AA	AA	AA	AA	AA	AA	AA	AA	NN	AA	AA	AA	AA	AA	AA	GG	AA	AA	AA	AA	AA	AA	AA	AA	AA	NN	AA	AA	AA	AA	AA	NN	NN	AA	AA	AA	NN
5824619	A/G	Ca5	15239118	.	.	.	.	.	.	.	GG	GG	AA	NN	GG	GG	GG	AA	AA	AA	AA	GG	GG	AA	GG	AA	GG	AA	AA	AA	GG	GG	NN	AA	GG	GG	AA	GG	AA	GG	NN	GG	AA	GG	AA	GG	AA	AA	AA
10258845	A/G	Ca5	15258292	.	.	.	.	.	.	.	AA	AA	NN	AA	GG	AA	GG	AA	AA	AA	AA	AA	AA	AA	AA	AA	NN	AA	AA	AA	AA	AA	AA	AA	AA	AA	AA	NN	AA	AA	AA	NN	NN	AA	AA	AA	AA	NN	GG
5826031	A/G	Ca8	15270788	.	.	.	.	.	.	.	AA	AA	NN	AA	AA	AA	AA	AA	AA	AA	AA	AA	AA	AA	AA	AA	AA	GG	AA	GG	AA	AA	NN	AA	AA	AA	AA	NN	AA	AA	AA	AA	GG	AA	AA	AA	NN	AA	AA
5826221	A/G	Ca7	15315002	.	.	.	.	.	.	.	AA	AA	AA	NN	AA	AA	AA	AA	AA	AA	AA	AA	AA	AA	AA	AA	GG	AA	AA	GG	AA	AA	AA	AA	AA	AA	AA	GG	NN	NN	AA	AA	AA	NN	AA	NN	AA	AA	AA
5825223|F|0-5:C>A-5:C>A	A/G	Ca1	15330635	.	.	.	.	.	.	.	AA	AA	AA	AA	AA	AG	AA	GG	GG	GG	GG	AA	AA	AA	GG	GG	GG	AG	AA	GG	AA	AG	AA	GG	AA	AA	AG	AA	AG	AA	GG	AA	GG	GG	AA	GG	GG	GG	AA
5824716	A/G	Ca4	15448672	.	.	.	.	.	.	.	AA	GG	AA	AA	GG	GG	GG	AA	AA	AA	AA	GG	GG	AA	GG	AA	GG	AA	AA	GG	AA	GG	AA	NN	GG	GG	AA	GG	NN	GG	AA	GG	GG	NN	AA	GG	NN	AA	AA
5824854	A/G	Ca4	15448672	.	.	.	.	.	.	.	GG	AA	GG	NN	AA	AA	AA	GG	GG	GG	GG	AA	AA	GG	NN	GG	AA	GG	GG	AA	GG	AA	GG	GG	AA	AA	GG	NN	NN	AA	GG	AA	AA	NN	GG	AA	NN	GG	GG
5824832	A/G	Ca4	15505538	.	.	.	.	.	.	.	GG	AA	GG	GG	AA	AA	AA	GG	GG	GG	GG	AA	AA	GG	AA	GG	AA	GG	GG	AA	GG	AA	GG	GG	AA	AA	GG	AA	NN	NN	GG	NN	AA	GG	GG	AA	NN	GG	GG
5824649	A/G	Ca4	15505563	.	.	.	.	.	.	.	AA	GG	AA	AA	GG	GG	GG	AA	AA	AA	AA	GG	GG	AA	GG	AA	GG	NN	AA	GG	AA	GG	AA	AA	GG	GG	NN	GG	NN	GG	AA	GG	GG	AA	AA	GG	NN	AA	AA
10269607|F|0-63:G>C-63:G>C	A/G	Ca5	15535845	.	.	.	.	.	.	.	GG	GG	GG	GG	GG	GG	GG	GG	GG	GG	GG	GG	GG	GG	GG	GG	GG	GG	GG	GG	GG	GG	GG	AG	GG	GG	AG	GG	AG	GG	AG	GG	AG	GG	GG	GG	AG	GG	GG
5825709|F|0-13:C>T-13:C>T	A/G	Ca8	15681858	.	.	.	.	.	.	.	GG	AA	AA	AA	GG	GG	GG	GG	GG	GG	AG	AA	AA	AA	GG	AA	GG	AA	AA	GG	AA	GG	AA	GG	AA	AA	GG	AA	GG	GG	AA	AA	GG	AA	AA	GG	GG	GG	AA
15979828	A/G	Ca6	15685736	.	.	.	.	.	.	.	AA	GG	NN	AA	AA	AA	AA	AA	AA	AA	AA	GG	GG	AA	AA	AA	AA	AA	AA	AA	AA	AA	AA	AA	GG	GG	NN	AA	AA	AA	AA	GG	AA	NN	AA	NN	NN	AA	NN
5825250|F|0-65:C>T-65:C>T	A/G	Ca7	16270845	.	.	.	.	.	.	.	GG	GG	GG	GG	GG	GG	GG	GG	GG	GG	GG	GG	GG	GG	AA	GG	AA	GG	GG	GG	GG	AG	GG	GG	GG	GG	GG	GG	AG	AA	GG	GG	GG	GG	GG	AA	GG	GG	GG
13144442|F|0-10:T>C-10:T>C	A/G	Ca7	16474567	.	.	.	.	.	.	.	NN	GG	GG	AG	GG	AG	GG	GG	GG	GG	GG	GG	GG	GG	AG	GG	AA	GG	AA	AG	AA	AG	AG	AG	GG	GG	NN	AG	AA	GG	GG	GG	GG	AG	AA	AA	GG	GG	GG
8822748	A/G	Ca4	16480668	.	.	.	.	.	.	.	AA	AA	NN	AA	AA	AA	AA	AA	AA	AA	AA	AA	AA	AA	AA	AA	AA	AA	AA	AA	AA	AA	AA	AA	NN	AA	AA	AA	AA	AA	AA	AA	AA	NN	AA	AA	AA	AA	AA
8776039	A/G	Ca4	16480668	.	.	.	.	.	.	.	GG	GG	GG	AA	GG	GG	GG	GG	GG	GG	GG	GG	GG	GG	GG	GG	GG	GG	GG	GG	GG	GG	GG	GG	GG	GG	GG	GG	GG	GG	GG	GG	GG	GG	GG	GG	GG	GG	GG
10264234	A/G	Ca4	16537899	.	.	.	.	.	.	.	GG	GG	GG	AA	GG	GG	GG	GG	GG	GG	GG	GG	GG	GG	GG	GG	GG	GG	GG	GG	GG	GG	GG	GG	GG	GG	GG	GG	GG	GG	GG	GG	GG	GG	GG	GG	GG	GG	GG
5824587	A/G	Ca2	16554300	.	.	.	.	.	.	.	AA	GG	AA	AA	GG	GG	GG	GG	GG	GG	AA	GG	GG	GG	GG	GG	GG	NN	AA	GG	AA	GG	AA	AA	GG	GG	AA	GG	AA	GG	NN	GG	GG	AA	AA	GG	GG	GG	AA
5824720	A/G	Ca2	16554366	.	.	.	.	.	.	.	AA	GG	AA	AA	GG	GG	GG	GG	GG	GG	AA	GG	GG	GG	GG	GG	GG	NN	AA	GG	AA	GG	AA	NN	GG	GG	NN	GG	AA	GG	GG	GG	GG	AA	AA	GG	GG	GG	AA
10259467	A/G	Ca4	16564317	.	.	.	.	.	.	.	GG	GG	GG	AA	GG	GG	GG	GG	GG	GG	GG	GG	GG	GG	GG	GG	GG	GG	GG	GG	GG	GG	GG	GG	GG	GG	GG	GG	GG	GG	GG	GG	GG	GG	GG	GG	GG	GG	GG
10259633	A/G	Ca4	16613656	.	.	.	.	.	.	.	GG	GG	GG	NN	GG	GG	GG	AA	AA	AA	NN	GG	GG	GG	GG	GG	GG	GG	GG	GG	GG	GG	GG	GG	GG	GG	AA	AA	GG	GG	GG	GG	GG	GG	GG	GG	AA	AA	GG
5825308|F|0-10:G>C-10:G>C	A/G	Ca2	16624693	.	.	.	.	.	.	.	GG	AA	GG	GG	AA	AA	AA	AA	AA	AA	AG	AA	AA	GG	AA	AA	AG	AG	GG	AA	GG	AA	AG	AG	AA	AA	AG	AA	AG	AA	AA	AA	AA	GG	GG	AA	AA	AA	GG
8776009|F|0-24:G>A-24:G>A	A/G	Ca2	16624759	.	.	.	.	.	.	.	GG	AA	GG	GG	AA	AA	AA	AA	AA	AA	AG	AA	AA	GG	AA	AA	AG	AG	GG	AA	GG	AA	AG	AG	AA	AA	AG	AA	AG	AA	AA	AA	AA	GG	GG	AA	AA	AA	GG
5826163|F|0-14:C>T-14:C>T	A/G	Ca4	16628988	.	.	.	.	.	.	.	GG	GG	GG	AG	GG	GG	GG	AA	AA	AA	AG	GG	GG	GG	GG	GG	GG	GG	GG	GG	GG	AG	GG	GG	GG	GG	AG	AA	GG	GG	GG	GG	GG	GG	GG	GG	AG	AA	GG
10260051	A/G	Ca4	16631350	.	.	.	.	.	.	.	AA	AA	AA	NN	AA	AA	AA	GG	GG	GG	NN	AA	AA	AA	AA	AA	AA	AA	AA	AA	AA	AA	AA	AA	AA	AA	NN	GG	AA	NN	AA	NN	NN	NN	NN	AA	NN	GG	AA
10260061	A/G	Ca4	16631416	.	.	.	.	.	.	.	AA	AA	AA	NN	AA	AA	AA	GG	GG	GG	AA	AA	AA	AA	AA	AA	AA	AA	AA	AA	AA	AA	AA	AA	AA	AA	NN	GG	AA	AA	AA	NN	AA	NN	AA	AA	NN	GG	AA
5825975|F|0-9:G>A-9:G>A	A/G	Ca2	16632532	.	.	.	.	.	.	.	GG	AA	GG	GG	AA	AA	AA	AA	AA	AA	AG	AA	AA	GG	AA	AA	AA	AG	GG	AA	GG	AA	AG	AG	AA	AA	AG	AA	AG	AA	AA	AA	AA	GG	GG	AA	AA	AA	GG
10258911	A/G	Ca4	16633965	.	.	.	.	.	.	.	GG	GG	GG	NN	GG	GG	GG	AA	AA	AA	NN	GG	GG	GG	GG	GG	GG	GG	GG	GG	GG	GG	GG	GG	GG	GG	AA	AA	GG	GG	GG	GG	GG	GG	GG	GG	AA	AA	GG
5824633	A/G	Ca2	16685826	.	.	.	.	.	.	.	AA	GG	AA	AA	GG	GG	GG	GG	GG	GG	AA	GG	GG	AA	GG	GG	GG	AA	AA	GG	AA	GG	AA	NN	GG	GG	NN	GG	NN	GG	GG	GG	GG	AA	NN	GG	GG	GG	AA
5824828	A/G	Ca2	16685826	.	.	.	.	.	.	.	GG	AA	GG	GG	AA	AA	AA	AA	AA	AA	NN	AA	AA	GG	AA	AA	AA	AA	GG	AA	GG	AA	GG	NN	AA	AA	NN	AA	NN	AA	AA	AA	NN	GG	GG	AA	AA	AA	GG
5825499	A/G	Ca4	16692912	.	.	.	.	.	.	.	AA	AA	AA	NN	AA	AA	AA	GG	GG	GG	AA	AA	AA	AA	AA	AA	AA	AA	AA	AA	AA	AA	AA	AA	AA	AA	NN	GG	AA	AA	AA	AA	AA	AA	AA	AA	NN	GG	AA
10265817	A/G	Ca4	16692912	.	.	.	.	.	.	.	GG	GG	GG	AA	GG	GG	GG	AA	AA	AA	NN	GG	GG	GG	GG	GG	GG	GG	GG	GG	GG	GG	GG	GG	GG	GG	NN	AA	GG	GG	GG	GG	GG	GG	GG	GG	AA	AA	GG
10263544|F|0-40:C>T-40:C>T	A/G	Ca4	16694238	.	.	.	.	.	.	.	GG	GG	GG	AG	GG	GG	GG	AA	AA	AA	AG	GG	GG	GG	GG	GG	GG	GG	GG	GG	GG	GG	GG	GG	GG	GG	AG	AA	GG	GG	GG	GG	GG	GG	GG	GG	AG	AA	GG
5826213	A/G	Ca8	16730077	.	.	.	.	.	.	.	AA	AA	AA	AA	AA	AA	AA	AA	AA	GG	AA	AA	NN	AA	AA	AA	AA	AA	GG	AA	AA	AA	AA	AA	AA	NN	AA	AA	AA	AA	AA	AA	AA	AA	AA	AA	AA	AA	AA
10260026	A/G	Ca4	16742277	.	.	.	.	.	.	.	AA	AA	AA	NN	AA	AA	AA	GG	GG	GG	AA	AA	AA	AA	AA	AA	AA	NN	AA	AA	AA	AA	AA	AA	AA	AA	NN	GG	AA	AA	AA	AA	AA	AA	AA	AA	NN	GG	NN
5825858	A/G	Ca2	16754635	.	.	.	.	.	.	.	AA	GG	AA	AA	GG	GG	GG	GG	GG	GG	AA	GG	GG	AA	GG	GG	GG	NN	AA	GG	AA	GG	AA	AA	GG	GG	NN	GG	AA	GG	GG	GG	GG	NN	AA	GG	GG	GG	AA
5825939	A/G	Ca2	16754635	.	.	.	.	.	.	.	GG	AA	GG	GG	AA	AA	AA	AA	AA	AA	NN	AA	AA	GG	AA	AA	AA	NN	GG	AA	GG	AA	NN	NN	AA	AA	NN	AA	NN	AA	AA	AA	AA	GG	GG	AA	AA	AA	GG
13144298	A/G	Ca2	16823485	.	.	.	.	.	.	.	GG	AA	GG	GG	AA	AA	AA	AA	AA	AA	AA	AA	AA	GG	AA	AA	AA	AA	GG	AA	GG	AA	GG	NN	AA	AA	AA	AA	NN	AA	AA	AA	AA	AA	GG	AA	AA	AA	GG
5824913	A/G	Ca2	16823485	.	.	.	.	.	.	.	AA	GG	AA	AA	GG	GG	GG	GG	GG	GG	GG	GG	GG	AA	GG	GG	GG	GG	AA	GG	AA	GG	AA	AA	GG	GG	NN	GG	NN	GG	GG	GG	GG	GG	AA	GG	GG	GG	AA
8776106|F|0-64:C>T-64:C>T	A/G	Ca2	16837601	.	.	.	.	.	.	.	AA	GG	AA	AA	GG	GG	GG	GG	GG	GG	GG	GG	GG	AA	GG	GG	GG	AG	AA	GG	AA	GG	AG	AG	GG	GG	AG	GG	AG	GG	GG	GG	GG	GG	AA	GG	GG	GG	AA
8776005|F|0-63:C>T-63:C>T	A/G	Ca2	16837667	.	.	.	.	.	.	.	GG	AA	GG	GG	AA	AA	AA	AA	AA	AA	AA	AA	AA	GG	AA	AG	AA	AG	GG	AA	GG	AA	AG	GG	AA	AA	NN	AA	AG	AA	AA	AA	NN	AA	GG	AA	AA	AA	GG
5825636	A/G	Ca5	16840285	.	.	.	.	.	.	.	AA	AA	AA	AA	AA	AA	AA	AA	AA	NN	AA	AA	AA	AA	AA	AA	AA	AA	AA	AA	GG	AA	AA	NN	AA	AA	AA	NN	AA	AA	AA	AA	AA	AA	AA	AA	AA	AA	GG
5825892|F|0-33:C>G-33:C>G	A/G	Ca4	16907323	.	.	.	.	.	.	.	GG	GG	GG	AG	GG	GG	GG	AA	AA	AG	AG	GG	GG	GG	GG	GG	GG	GG	GG	GG	GG	GG	GG	GG	GG	GG	AG	AA	GG	GG	GG	GG	GG	GG	GG	GG	AA	AA	GG
10266597	A/G	Ca4	16912632	.	.	.	.	.	.	.	AA	AA	AA	AA	AA	AA	NN	GG	GG	GG	AA	AA	AA	AA	AA	AA	AA	AA	AA	AA	AA	AA	AA	AA	AA	AA	NN	GG	NN	NN	AA	AA	AA	AA	AA	AA	GG	GG	AA
10266625	A/G	Ca4	16912698	.	.	.	.	.	.	.	AA	AA	AA	AA	AA	AA	AA	GG	GG	GG	AA	AA	AA	AA	AA	AA	AA	AA	AA	AA	AA	AA	AA	AA	AA	AA	NN	GG	AA	AA	AA	AA	AA	AA	AA	AA	NN	GG	NN
5825969|F|0-7:T>G-7:T>G	A/G	Ca4	16923150	.	.	.	.	.	.	.	GG	GG	GG	AG	GG	GG	GG	AA	AA	AA	AG	GG	GG	GG	GG	GG	GG	GG	GG	GG	GG	GG	GG	GG	GG	GG	AG	AA	GG	GG	GG	GG	GG	GG	GG	GG	AG	AA	GG
5825240	A/G	Ca4	16928513	.	.	.	.	.	.	.	AA	AA	AA	NN	AA	AA	AA	GG	GG	GG	AA	AA	NN	AA	AA	AA	AA	AA	AA	AA	AA	AA	AA	AA	AA	AA	AA	GG	NN	AA	AA	AA	AA	AA	AA	AA	NN	GG	AA
10264203	A/G	Ca4	16928513	.	.	.	.	.	.	.	GG	GG	GG	AA	GG	GG	GG	AA	AA	AA	NN	GG	GG	GG	GG	GG	GG	GG	GG	GG	GG	GG	GG	GG	GG	GG	AA	AA	GG	GG	GG	GG	GG	GG	GG	GG	AA	AA	GG
10265875|F|0-66:T>C-66:T>C	A/G	Ca4	16946695	.	.	.	.	.	.	.	GG	GG	GG	AG	GG	GG	GG	AA	AA	AA	AG	GG	GG	GG	GG	GG	GG	GG	GG	GG	GG	GG	GG	GG	GG	GG	AG	AA	GG	GG	GG	GG	GG	GG	GG	GG	AG	AA	GG
10268599	A/G	Ca4	16946911	.	.	.	.	.	.	.	GG	GG	GG	NN	GG	GG	GG	AA	AA	AA	GG	GG	GG	GG	GG	GG	GG	GG	GG	GG	GG	GG	GG	GG	GG	GG	NN	AA	GG	GG	GG	GG	GG	GG	GG	GG	AA	AA	GG
10264572|F|0-46:G>A-46:G>A	A/G	Ca4	16975817	.	.	.	.	.	.	.	AA	AA	AA	AG	AA	AA	AA	GG	GG	GG	AG	AA	AA	AA	AA	AA	AA	AA	AA	AA	AA	AA	AA	AA	AA	AA	AG	GG	AA	AA	AA	AA	AA	AA	AA	AA	AG	GG	AA
10260019	A/G	Ca4	17002269	.	.	.	.	.	.	.	AA	AA	AA	NN	AA	AA	AA	GG	GG	GG	AA	AA	AA	AA	AA	AA	AA	AA	AA	AA	AA	AA	AA	AA	AA	AA	NN	GG	AA	AA	AA	AA	AA	AA	AA	AA	NN	GG	AA
10258962	A/G	Ca4	17002270	.	.	.	.	.	.	.	GG	GG	GG	NN	GG	GG	GG	AA	AA	AA	NN	GG	GG	GG	GG	GG	GG	GG	GG	GG	GG	GG	GG	GG	GG	GG	AA	AA	GG	GG	GG	GG	GG	GG	GG	GG	AA	AA	GG
5826065|F|0-14:G>A-14:G>A	A/G	Ca2	17064152	.	.	.	.	.	.	.	AA	GG	AA	AA	GG	GG	GG	GG	GG	GG	GG	GG	GG	AA	GG	GG	AG	AG	AA	GG	AA	GG	AA	AG	GG	GG	AG	GG	AG	GG	AG	GG	GG	GG	AG	GG	GG	GG	AG
5825841	A/G	Ca4	17083179	.	.	.	.	.	.	.	AA	AA	AA	AA	AA	AA	AA	GG	GG	GG	AA	AA	AA	AA	AA	AA	AA	NN	AA	AA	AA	AA	AA	NN	AA	AA	NN	GG	AA	AA	AA	AA	AA	AA	NN	AA	NN	GG	AA
10268338	A/G	Ca4	17083179	.	.	.	.	.	.	.	GG	GG	GG	NN	GG	GG	GG	AA	AA	AA	NN	GG	GG	GG	GG	GG	GG	GG	GG	GG	GG	GG	GG	GG	GG	GG	AA	AA	GG	GG	GG	GG	GG	GG	GG	GG	AA	AA	GG
10266617	A/G	Ca4	17083267	.	.	.	.	.	.	.	AA	AA	AA	AA	AA	AA	AA	GG	GG	GG	AA	AA	AA	AA	AA	AA	AA	AA	AA	AA	AA	AA	AA	AA	AA	AA	NN	GG	AA	AA	AA	AA	AA	AA	AA	AA	NN	GG	AA
10260082	A/G	Ca4	17083327	.	.	.	.	.	.	.	AA	AA	AA	NN	AA	AA	AA	GG	GG	GG	AA	AA	AA	AA	AA	AA	AA	AA	AA	AA	AA	AA	AA	AA	AA	AA	NN	GG	AA	AA	AA	AA	AA	NN	AA	AA	NN	GG	AA
5825747|F|0-7:G>A-7:G>A	A/G	Ca4	17099208	.	.	.	.	.	.	.	GG	GG	GG	AG	GG	GG	GG	AA	AA	AA	AG	GG	GG	GG	GG	GG	GG	GG	GG	GG	GG	GG	GG	GG	GG	GG	AG	AA	GG	GG	GG	GG	GG	GG	GG	GG	AA	AA	GG
5825747	A/G	Ca4	17099208	.	.	.	.	.	.	.	AA	AA	AA	AA	AA	AA	AA	GG	GG	GG	AA	AA	AA	AA	AA	AA	AA	AA	AA	AA	AA	AA	AA	NN	AA	AA	NN	GG	AA	AA	AA	AA	NN	AA	AA	AA	NN	GG	AA
10269045	A/G	Ca4	17099208	.	.	.	.	.	.	.	GG	GG	GG	NN	GG	GG	GG	AA	AA	AA	NN	GG	GG	GG	GG	GG	GG	GG	GG	GG	GG	GG	GG	GG	GG	GG	NN	NN	GG	GG	GG	GG	GG	GG	GG	GG	AA	AA	GG
11063929|F|0-36:C>T-36:C>T	A/G	Ca4	17102565	.	.	.	.	.	.	.	GG	GG	GG	AG	GG	GG	GG	AA	AA	AA	AG	GG	GG	GG	GG	GG	GG	GG	GG	GG	GG	GG	GG	GG	GG	GG	AG	NN	GG	NN	GG	GG	GG	NN	GG	GG	AG	AA	GG
5825193|F|0-6:A>C-6:A>C	A/G	Ca2	17103946	.	.	.	.	.	.	.	GG	AA	GG	GG	AA	AG	AA	AA	AA	AA	AA	AA	AA	GG	GG	AA	GG	AG	GG	AA	GG	AG	AG	GG	AA	AA	AG	GG	GG	AA	AA	AA	AA	AA	GG	GG	AG	AA	AA
5825135|F|0-15:A>G-15:A>G	A/G	Ca2	17107922	.	.	.	.	.	.	.	GG	AA	GG	GG	AA	GG	AA	AA	AA	AA	AA	AA	AA	GG	GG	AA	GG	AG	GG	AA	GG	AG	GG	GG	AA	AA	AG	GG	GG	AA	AG	AA	AA	AA	GG	GG	AG	AA	AA
5825135	A/G	Ca2	17107922	.	.	.	.	.	.	.	AA	GG	AA	AA	GG	AA	GG	GG	GG	GG	GG	GG	GG	AA	AA	GG	AA	GG	AA	GG	AA	AA	AA	AA	GG	GG	AA	AA	NN	GG	NN	GG	GG	GG	AA	AA	NN	GG	GG
5825134	A/G	Ca2	17107922	.	.	.	.	.	.	.	GG	AA	GG	GG	AA	GG	AA	AA	AA	AA	AA	AA	AA	GG	GG	AA	GG	AA	GG	AA	GG	GG	GG	GG	NN	AA	NN	GG	GG	AA	AA	AA	AA	AA	GG	GG	AA	AA	NN
5825879|F|0-63:C>T-63:C>T	A/G	Ca4	17113792	.	.	.	.	.	.	.	GG	GG	GG	AG	GG	GG	GG	AA	AA	AA	AG	GG	GG	GG	GG	GG	GG	GG	GG	GG	GG	GG	GG	GG	GG	GG	AG	AA	GG	GG	GG	GG	GG	GG	GG	GG	AA	AA	GG
5824685	A/G	Ca1	17114651	.	.	.	.	.	.	.	AA	AA	AA	NN	GG	AA	GG	GG	GG	AA	GG	NN	AA	AA	AA	AA	AA	AA	AA	AA	AA	AA	AA	GG	AA	AA	GG	GG	NN	AA	AA	AA	GG	GG	GG	GG	AA	AA	AA
5824724	A/G	Ca1	17114717	.	.	.	.	.	.	.	AA	AA	AA	NN	GG	AA	GG	GG	GG	AA	GG	NN	AA	AA	AA	AA	AA	AA	AA	AA	AA	AA	AA	GG	AA	AA	GG	GG	NN	AA	AA	AA	GG	GG	GG	GG	AA	AA	AA
5825497	A/G	Ca1	17121320	.	.	.	.	.	.	.	AA	AA	AA	NN	AA	GG	AA	GG	GG	AA	NN	AA	AA	AA	GG	AA	GG	AA	AA	AA	GG	GG	AA	GG	AA	AA	NN	GG	NN	GG	AA	AA	GG	GG	GG	GG	GG	GG	GG
5824577	A/G	Ca1	17121386	.	.	.	.	.	.	.	AA	AA	AA	AA	AA	GG	AA	GG	GG	AA	GG	AA	AA	AA	GG	AA	GG	AA	AA	AA	GG	GG	AA	GG	AA	AA	AA	GG	GG	GG	AA	AA	GG	GG	GG	GG	GG	GG	GG
5826103|F|0-16:C>A-16:C>A	A/G	Ca2	17133455	.	.	.	.	.	.	.	AA	GG	AA	AA	GG	AG	GG	GG	GG	GG	GG	GG	GG	AA	AA	GG	AA	AG	AG	GG	AA	AG	AA	AA	GG	GG	AG	AA	AA	GG	GG	GG	GG	GG	AA	AA	GG	GG	GG
10266958	A/G	Ca4	17179825	.	.	.	.	.	.	.	GG	GG	GG	NN	GG	GG	GG	AA	AA	AA	NN	GG	GG	GG	GG	GG	GG	GG	GG	GG	GG	GG	GG	GG	GG	GG	AA	AA	GG	GG	GG	GG	GG	GG	GG	GG	AA	AA	GG
5826027|F|0-11:A>G-11:A>G	A/G	Ca4	17183046	.	.	.	.	.	.	.	GG	GG	GG	AG	GG	GG	GG	AA	AA	AA	AG	GG	GG	GG	GG	GG	GG	AG	GG	GG	GG	GG	GG	GG	GG	GG	AG	AA	GG	GG	GG	GG	GG	GG	GG	GG	AG	AA	GG
5826027	A/G	Ca4	17183046	.	.	.	.	.	.	.	AA	AA	AA	NN	AA	AA	AA	GG	GG	GG	AA	AA	AA	AA	AA	AA	AA	AA	AA	AA	AA	AA	AA	AA	NN	AA	NN	GG	AA	AA	AA	AA	AA	NN	AA	AA	NN	GG	AA
10269370	A/G	Ca4	17183046	.	.	.	.	.	.	.	GG	GG	GG	AA	GG	GG	GG	AA	AA	AA	GG	GG	GG	GG	GG	GG	GG	GG	GG	GG	GG	GG	GG	GG	GG	GG	NN	AA	GG	GG	GG	GG	GG	GG	GG	GG	AA	AA	GG
10264580|F|0-30:A>G-30:A>G	A/G	Ca4	17212970	.	.	.	.	.	.	.	AA	AA	AA	AG	AA	AA	AA	GG	GG	GG	AG	AA	AA	AA	AA	AA	AA	AA	AA	AA	AA	AA	AA	AA	AA	AA	AG	GG	AA	AA	AA	AA	AA	AA	AA	AA	GG	GG	AA
5825280|F|0-54:T>C-54:T>C	A/G	Ca2	17214862	.	.	.	.	.	.	.	GG	GG	GG	AG	GG	AG	GG	GG	GG	GG	GG	GG	GG	GG	AA	GG	AG	GG	AA	AA	AA	AG	AG	AG	GG	GG	AG	AA	AA	GG	GG	GG	GG	GG	AA	AA	AG	GG	GG
5825280	A/G	Ca2	17214862	.	.	.	.	.	.	.	AA	AA	AA	AA	AA	NN	AA	AA	AA	AA	AA	AA	AA	AA	GG	AA	GG	AA	GG	GG	GG	NN	NN	AA	AA	AA	NN	GG	GG	AA	AA	AA	AA	AA	GG	GG	AA	AA	AA
5825281	A/G	Ca2	17214862	.	.	.	.	.	.	.	GG	GG	GG	NN	GG	AA	GG	GG	GG	GG	GG	GG	GG	GG	AA	GG	AA	GG	AA	AA	AA	AA	AA	NN	GG	GG	NN	AA	AA	GG	GG	GG	GG	GG	AA	AA	NN	GG	GG
10260054	A/G	Ca4	17216747	.	.	.	.	.	.	.	AA	AA	AA	AA	AA	AA	AA	GG	GG	GG	AA	AA	AA	AA	AA	AA	AA	AA	AA	AA	AA	AA	NN	AA	AA	AA	NN	GG	AA	AA	AA	NN	AA	NN	AA	AA	NN	GG	AA
10259858	A/G	Ca4	17216766	.	.	.	.	.	.	.	GG	GG	GG	NN	GG	GG	GG	AA	AA	AA	NN	GG	GG	GG	GG	GG	GG	GG	GG	GG	GG	GG	GG	GG	GG	GG	NN	AA	GG	GG	GG	GG	GG	GG	GG	GG	AA	AA	GG
5825336|F|0-63:A>G-63:A>G	A/G	Ca2	17224262	.	.	.	.	.	.	.	GG	GG	GG	AG	GG	AA	GG	GG	GG	GG	AG	GG	GG	GG	AA	GG	AA	GG	AA	AA	AA	AG	AG	AG	GG	GG	AG	AA	AA	GG	GG	GG	GG	GG	AA	AA	AG	GG	GG
5825336	A/G	Ca2	17224262	.	.	.	.	.	.	.	AA	AA	AA	AA	AA	GG	AA	AA	AA	AA	AA	AA	AA	AA	GG	AA	NN	AA	GG	GG	GG	NN	NN	AA	AA	AA	AA	GG	GG	AA	AA	AA	AA	NN	NN	GG	AA	AA	AA
5825337	A/G	Ca2	17224262	.	.	.	.	.	.	.	GG	GG	GG	AA	GG	AA	GG	GG	GG	GG	NN	GG	GG	GG	AA	GG	AA	GG	AA	AA	AA	NN	AA	NN	GG	GG	NN	AA	AA	GG	GG	GG	GG	GG	AA	AA	NN	GG	GG
10260038	A/G	Ca4	17230301	.	.	.	.	.	.	.	AA	AA	AA	AA	AA	AA	AA	GG	GG	GG	AA	AA	NN	AA	AA	AA	AA	AA	AA	AA	AA	AA	AA	AA	AA	AA	NN	GG	AA	AA	AA	AA	AA	AA	AA	NN	NN	GG	NN
10260057	A/G	Ca4	17232347	.	.	.	.	.	.	.	AA	AA	AA	AA	AA	AA	AA	GG	GG	GG	NN	AA	AA	AA	AA	AA	AA	AA	AA	AA	NN	AA	AA	AA	NN	AA	NN	GG	AA	AA	AA	AA	AA	AA	AA	NN	NN	GG	AA
10260043	A/G	Ca4	17237393	.	.	.	.	.	.	.	AA	AA	AA	AA	AA	AA	AA	GG	GG	GG	AA	AA	AA	AA	AA	AA	AA	AA	AA	AA	AA	AA	AA	AA	AA	AA	NN	GG	AA	AA	AA	AA	AA	NN	AA	AA	NN	NN	AA
5826172|F|0-44:G>T-44:G>T	A/G	Ca2	17252628	.	.	.	.	.	.	.	GG	GG	GG	AG	GG	AG	GG	GG	GG	GG	AG	GG	GG	GG	AA	GG	AA	GG	AA	AA	AA	AG	AG	AG	GG	GG	AG	AA	AA	GG	GG	GG	GG	GG	AA	AA	GG	GG	GG
10259915	A/G	Ca4	17266798	.	.	.	.	.	.	.	GG	GG	GG	NN	GG	GG	GG	AA	AA	AA	GG	GG	GG	GG	GG	GG	GG	GG	GG	GG	GG	GG	GG	GG	GG	GG	AA	AA	GG	GG	GG	GG	GG	GG	GG	GG	AA	AA	GG
5825448	A/G	Ca4	17266921	.	.	.	.	.	.	.	AA	AA	AA	AA	NN	AA	AA	GG	GG	GG	AA	AA	AA	AA	AA	AA	AA	AA	AA	AA	AA	AA	AA	AA	AA	AA	NN	GG	AA	AA	AA	NN	NN	NN	AA	AA	NN	GG	AA
10268524	A/G	Ca4	17266921	.	.	.	.	.	.	.	GG	GG	GG	NN	GG	GG	GG	AA	AA	AA	GG	GG	GG	GG	GG	GG	GG	GG	GG	GG	GG	GG	GG	GG	GG	GG	AA	AA	GG	GG	GG	GG	GG	GG	GG	GG	AA	AA	GG
5825410|F|0-11:A>G-11:A>G	A/G	Ca2	17283455	.	.	.	.	.	.	.	GG	GG	GG	AG	GG	AG	GG	GG	GG	GG	AG	GG	GG	GG	AA	GG	AA	GG	AA	AA	AA	AG	AG	AG	GG	GG	AG	AA	AA	GG	AG	GG	GG	GG	AA	AA	AG	GG	GG
5826120|F|0-12:C>T-12:C>T	A/G	Ca4	17288281	.	.	.	.	.	.	.	GG	GG	GG	AG	GG	GG	GG	AA	AA	AA	AG	GG	GG	GG	GG	GG	GG	GG	GG	GG	GG	GG	GG	GG	GG	GG	AG	AA	GG	GG	GG	GG	GG	GG	GG	GG	AG	AG	GG
5826120	A/G	Ca4	17288281	.	.	.	.	.	.	.	AA	AA	AA	AA	AA	AA	AA	GG	GG	GG	AA	AA	AA	AA	AA	AA	AA	AA	AA	AA	AA	AA	AA	AA	AA	AA	NN	GG	AA	AA	AA	AA	AA	AA	AA	AA	NN	NN	NN
10264904	A/G	Ca4	17288281	.	.	.	.	.	.	.	GG	GG	GG	NN	GG	GG	GG	AA	AA	AA	NN	GG	GG	GG	GG	GG	GG	GG	GG	GG	GG	GG	GG	GG	GG	GG	AA	AA	GG	GG	GG	GG	GG	GG	GG	GG	AA	AA	GG
10267891|F|0-22:A>G-22:A>G	A/G	Ca4	17290304	.	.	.	.	.	.	.	AA	AA	AA	AG	AA	AA	AA	GG	GG	GG	AG	AA	AA	AA	AA	AA	AA	AA	AA	AA	AA	AA	AA	AA	AA	AA	AG	GG	AA	AA	AA	AA	AA	AA	AA	AA	AG	GG	AA
10267938	A/G	Ca4	17300428	.	.	.	.	.	.	.	AA	AA	AA	AA	AA	AA	AA	GG	GG	GG	AA	AA	AA	AA	AA	AA	AA	AA	AA	AA	AA	AA	AA	AA	AA	AA	NN	GG	AA	AA	AA	AA	AA	NN	AA	AA	NN	GG	AA
10267072	A/G	Ca4	17300438	.	.	.	.	.	.	.	GG	GG	GG	NN	GG	GG	GG	AA	AA	AA	NN	GG	GG	GG	GG	GG	GG	GG	GG	GG	GG	GG	GG	GG	GG	GG	AA	AA	GG	GG	GG	GG	GG	GG	GG	GG	AA	AA	GG
10268767	A/G	Ca4	17300484	.	.	.	.	.	.	.	AA	AA	AA	AA	AA	AA	AA	GG	GG	GG	AA	AA	AA	AA	AA	AA	AA	AA	AA	AA	AA	AA	AA	AA	AA	AA	NN	GG	AA	AA	AA	AA	AA	AA	AA	AA	NN	GG	AA
10268625	A/G	Ca4	17300484	.	.	.	.	.	.	.	GG	GG	GG	NN	GG	GG	GG	AA	AA	AA	NN	GG	GG	GG	GG	GG	GG	GG	GG	GG	GG	GG	GG	GG	GG	GG	AA	AA	GG	GG	GG	GG	GG	GG	GG	GG	AA	AA	GG
5824912	A/G	Ca2	17372840	.	.	.	.	.	.	.	GG	GG	GG	NN	GG	AA	GG	GG	GG	GG	NN	GG	GG	GG	AA	GG	AA	GG	AA	AA	AA	AA	AA	NN	GG	GG	AA	AA	AA	GG	GG	GG	GG	GG	AA	AA	NN	GG	GG
8776001|F|0-35:G>T-35:G>T	A/G	Ca2	17527301	.	.	.	.	.	.	.	NN	AA	AA	AG	AA	AG	AA	AA	AA	AA	AG	AA	AA	AA	GG	AA	AG	AA	GG	GG	GG	AG	AG	AG	AA	AA	AG	GG	GG	AA	AA	AA	AA	AA	GG	GG	AA	AA	AA
5825028	A/G	Ca2	17534393	.	.	.	.	.	.	.	GG	AA	AA	AA	AA	GG	AA	AA	AA	AA	AA	AA	AA	AA	GG	AA	GG	AA	GG	GG	GG	NN	NN	AA	AA	AA	NN	GG	NN	AA	AA	AA	AA	AA	GG	GG	AA	AA	AA
5826151	A/G	Ca2	17559271	.	.	.	.	.	.	.	AA	AA	AA	AA	AA	NN	AA	AA	AA	AA	AA	AA	AA	AA	GG	AA	NN	AA	GG	GG	GG	NN	NN	AA	AA	AA	NN	GG	GG	AA	AA	AA	AA	AA	NN	GG	AA	AA	AA
5824918	A/G	Ca2	17568124	.	.	.	.	.	.	.	GG	GG	GG	AA	GG	AA	GG	GG	GG	GG	NN	GG	GG	GG	AA	GG	AA	GG	AA	AA	AA	AA	NN	NN	GG	GG	NN	AA	AA	GG	GG	GG	GG	GG	AA	NN	NN	GG	GG
10266623	A/G	Ca7	17593111	.	.	.	.	.	.	.	AA	AA	NN	NN	AA	AA	AA	AA	AA	AA	AA	NN	AA	AA	AA	AA	GG	AA	AA	AA	AA	AA	GG	AA	AA	AA	AA	AA	AA	AA	NN	AA	AA	AA	AA	GG	AA	AA	AA
5824951	A/G	Ca6	17596134	.	.	.	.	.	.	.	GG	GG	GG	GG	GG	AA	GG	GG	GG	GG	GG	GG	GG	GG	AA	GG	AA	GG	GG	GG	GG	AA	GG	AA	GG	GG	GG	GG	GG	GG	GG	GG	GG	GG	NN	GG	AA	GG	GG
5825283|F|0-36:C>G-36:C>G	A/G	Ca6	17598006	.	.	.	.	.	.	.	GG	GG	GG	GG	GG	AG	GG	GG	GG	GG	GG	GG	GG	GG	AA	GG	AA	GG	GG	GG	GG	AG	GG	AA	GG	GG	GG	GG	GG	GG	GG	GG	GG	GG	GG	GG	AG	GG	GG
5825284	A/G	Ca6	17598006	.	.	.	.	.	.	.	GG	GG	GG	GG	GG	AA	GG	GG	GG	GG	GG	GG	GG	GG	AA	GG	AA	GG	GG	GG	GG	AA	GG	AA	GG	GG	GG	GG	GG	GG	GG	GG	GG	GG	GG	GG	AA	GG	GG
5825920|F|0-51:T>C-51:T>C	A/G	Ca6	17660372	.	.	.	.	.	.	.	GG	GG	GG	GG	GG	AG	GG	GG	GG	GG	GG	GG	GG	GG	AA	GG	AA	GG	GG	GG	GG	AG	GG	GG	GG	GG	GG	GG	GG	GG	GG	GG	GG	GG	GG	GG	GG	GG	GG
5826014	A/G	Ca2	17743511	.	.	.	.	.	.	.	GG	AA	AA	AA	AA	GG	AA	AA	AA	AA	AA	AA	AA	AA	GG	AA	NN	AA	GG	GG	GG	NN	NN	AA	AA	AA	NN	GG	GG	AA	AA	AA	AA	AA	GG	GG	AA	AA	AA
5825138	A/G	Ca6	17800975	.	.	.	.	.	.	.	GG	GG	GG	GG	GG	AA	GG	GG	GG	GG	GG	GG	GG	GG	AA	GG	AA	GG	GG	GG	GG	NN	GG	GG	GG	GG	GG	GG	GG	GG	GG	GG	GG	GG	GG	GG	GG	GG	GG
5825222	A/G	Ca6	17811931	.	.	.	.	.	.	.	GG	GG	GG	GG	GG	AA	GG	GG	GG	GG	GG	GG	GG	GG	AA	GG	AA	GG	GG	GG	GG	AA	GG	GG	GG	GG	GG	GG	GG	GG	GG	GG	GG	GG	GG	GG	GG	GG	GG
15979814|F|0-53:T>C-53:T>C	A/G	Ca6	17837847	.	.	.	.	.	.	.	GG	GG	GG	GG	GG	AG	GG	GG	GG	GG	GG	GG	GG	GG	AA	GG	AA	GG	GG	GG	GG	AG	GG	GG	GG	GG	GG	GG	GG	GG	GG	GG	GG	GG	GG	GG	GG	GG	GG
5826058	A/G	Ca6	17841755	.	.	.	.	.	.	.	GG	GG	GG	GG	GG	AA	GG	GG	GG	GG	GG	GG	GG	GG	AA	GG	AA	GG	GG	GG	GG	AA	GG	GG	GG	GG	GG	GG	GG	GG	GG	GG	GG	GG	GG	GG	GG	GG	GG
5825450|F|0-58:T>C-58:T>C	A/G	Ca6	17862151	.	.	.	.	.	.	.	GG	GG	GG	GG	GG	AG	GG	GG	GG	GG	GG	GG	GG	GG	AA	GG	AA	GG	GG	GG	GG	AG	GG	GG	GG	GG	GG	GG	GG	GG	GG	GG	GG	GG	GG	GG	GG	GG	GG
5826206|F|0-23:G>T-23:G>T	A/G	Ca6	17904101	.	.	.	.	.	.	.	GG	GG	GG	GG	GG	AG	GG	GG	GG	GG	GG	GG	GG	GG	AA	GG	AA	GG	GG	GG	GG	AG	GG	GG	GG	GG	GG	GG	GG	GG	GG	GG	GG	GG	GG	GG	GG	GG	GG
5825358|F|0-30:C>A-30:C>A	A/G	Ca6	17904167	.	.	.	.	.	.	.	GG	GG	GG	GG	GG	AG	GG	GG	GG	GG	GG	GG	GG	GG	AA	GG	AA	GG	GG	GG	GG	AG	GG	GG	GG	GG	GG	GG	GG	GG	GG	GG	GG	GG	GG	GG	GG	GG	GG
5825358	A/G	Ca6	17904167	.	.	.	.	.	.	.	AA	AA	AA	AA	AA	NN	AA	AA	AA	AA	AA	AA	AA	AA	GG	AA	GG	AA	AA	AA	AA	NN	AA	AA	AA	AA	AA	AA	AA	AA	AA	AA	AA	AA	AA	AA	AA	AA	NN
5825359	A/G	Ca6	17904167	.	.	.	.	.	.	.	GG	GG	GG	GG	GG	AA	GG	GG	GG	GG	GG	GG	GG	GG	AA	GG	AA	GG	GG	GG	GG	AA	GG	GG	GG	GG	GG	GG	GG	GG	GG	GG	GG	GG	NN	GG	GG	GG	GG
10263841|F|0-68:C>T-68:C>T	A/G	Ca2	17977024	.	.	.	.	.	.	.	GG	GG	GG	AG	GG	AA	GG	GG	GG	GG	AG	GG	GG	GG	AA	GG	AA	GG	AA	AA	AA	AG	AG	AG	GG	GG	GG	AA	AG	GG	GG	GG	GG	AA	AA	AA	GG	GG	GG
5825181|F|0-21:T>C-21:T>C	A/G	Ca2	17978533	.	.	.	.	.	.	.	GG	GG	GG	AG	GG	AA	GG	GG	GG	GG	AG	GG	GG	GG	AA	GG	AA	GG	AA	AA	AA	AG	AG	AG	GG	GG	GG	AA	AG	GG	GG	GG	GG	AA	AA	AA	GG	GG	GG
5824935	A/G	Ca2	17983820	.	.	.	.	.	.	.	AA	AA	AA	AA	AA	GG	AA	AA	AA	AA	AA	AA	AA	AA	GG	AA	GG	AA	GG	GG	GG	NN	NN	AA	AA	AA	AA	GG	NN	AA	AA	AA	AA	GG	GG	GG	NN	AA	AA
5825108	A/G	Ca2	17983821	.	.	.	.	.	.	.	GG	GG	GG	AA	GG	AA	GG	GG	GG	GG	GG	GG	GG	GG	AA	GG	AA	GG	AA	AA	AA	AA	AA	NN	GG	GG	GG	AA	AA	GG	GG	GG	GG	AA	AA	AA	NN	GG	GG
11063647|F|0-13:G>T-13:G>T	A/G	Ca2	17983868	.	.	.	.	.	.	.	AA	AA	AA	AA	AA	GG	AA	AA	AA	AA	AA	AA	AA	AA	GG	AA	GG	AA	GG	GG	GG	AG	GG	AG	AA	AA	NN	GG	AG	AA	AA	AA	AA	GG	NN	GG	AG	AA	AA
5825673|F|0-30:A>G-30:A>G	A/G	Ca2	17992885	.	.	.	.	.	.	.	NN	GG	GG	AG	GG	AG	GG	GG	GG	GG	AG	GG	GG	GG	AA	GG	AA	GG	AA	AA	AA	AG	AG	AG	GG	GG	GG	AA	AG	GG	GG	GG	GG	AA	AA	AA	AG	GG	GG
13144395|F|0-39:A>T-39:A>T	A/G	Ca2	18026661	.	.	.	.	.	.	.	AG	GG	GG	GG	GG	GG	GG	GG	GG	GG	GG	GG	GG	GG	GG	GG	GG	AG	GG	GG	GG	AG	GG	GG	GG	GG	GG	GG	GG	AG	GG	GG	GG	GG	GG	GG	AG	GG	GG
5826000|F|0-39:G>A-39:G>A	A/G	Ca2	18060896	.	.	.	.	.	.	.	GG	AA	AA	AA	AA	AA	AA	AA	AA	AA	AA	AA	AA	NN	AA	AA	AA	AG	AA	AA	AA	AG	AA	AA	AA	AA	AA	AA	AA	AG	AA	AA	AA	AA	AA	AA	AG	AA	AA
5825864	A/G	Ca6	18062979	.	.	.	.	.	.	.	AA	AA	AA	AA	AA	GG	AA	AA	AA	AA	AA	AA	AA	AA	GG	AA	GG	AA	AA	AA	AA	NN	AA	AA	AA	AA	AA	AA	AA	AA	AA	AA	AA	NN	AA	AA	AA	AA	AA
5825865	A/G	Ca6	18062979	.	.	.	.	.	.	.	GG	GG	GG	GG	GG	AA	GG	GG	GG	GG	GG	GG	GG	GG	AA	GG	AA	GG	GG	GG	GG	AA	GG	GG	GG	GG	GG	GG	GG	GG	GG	GG	GG	GG	GG	GG	GG	GG	GG
5826216|F|0-9:G>C-9:G>C	A/G	Ca6	18077223	.	.	.	.	.	.	.	GG	GG	GG	GG	GG	AG	GG	GG	GG	GG	GG	GG	GG	GG	AA	GG	AG	GG	GG	GG	GG	AG	GG	GG	GG	GG	GG	GG	GG	GG	GG	GG	GG	GG	GG	GG	GG	GG	GG
5826216	A/G	Ca6	18077223	.	.	.	.	.	.	.	AA	AA	AA	AA	AA	NN	AA	AA	AA	AA	AA	AA	AA	AA	GG	AA	GG	AA	AA	AA	AA	NN	AA	AA	AA	AA	AA	AA	AA	AA	AA	AA	AA	NN	AA	AA	AA	AA	AA
5825230	A/G	Ca6	18147176	.	.	.	.	.	.	.	AA	AA	AA	AA	AA	GG	AA	AA	AA	AA	AA	AA	AA	AA	GG	AA	GG	AA	AA	AA	AA	GG	AA	AA	AA	AA	AA	AA	NN	AA	AA	AA	AA	AA	AA	GG	NN	AA	AA
5825231	A/G	Ca6	18147176	.	.	.	.	.	.	.	GG	GG	GG	GG	GG	AA	GG	GG	GG	GG	GG	GG	GG	GG	AA	GG	AA	GG	GG	GG	GG	AA	GG	GG	GG	GG	GG	GG	GG	GG	GG	GG	GG	GG	GG	GG	GG	GG	GG
5824917	A/G	Ca2	18204687	.	.	.	.	.	.	.	AA	AA	AA	GG	AA	AA	AA	AA	AA	AA	AA	AA	AA	GG	AA	AA	AA	AA	GG	AA	AA	AA	GG	AA	AA	AA	AA	AA	AA	GG	AA	AA	GG	GG	GG	AA	NN	AA	GG
5825149	A/G	Ca2	18251168	.	.	.	.	.	.	.	GG	AA	GG	AA	AA	GG	AA	AA	AA	AA	AA	AA	AA	AA	GG	AA	GG	NN	AA	GG	GG	NN	AA	GG	AA	AA	AA	GG	NN	AA	GG	AA	AA	AA	NN	GG	AA	AA	AA
5824983	A/G	Ca2	18251234	.	.	.	.	.	.	.	GG	AA	GG	AA	AA	NN	AA	AA	AA	AA	AA	AA	AA	AA	GG	AA	GG	AA	AA	GG	GG	NN	AA	GG	AA	AA	AA	GG	NN	AA	GG	AA	AA	AA	AA	GG	AA	AA	AA
5825006	A/G	Ca2	18257002	.	.	.	.	.	.	.	GG	AA	GG	NN	AA	GG	AA	AA	AA	AA	AA	AA	AA	GG	GG	AA	GG	AA	AA	GG	GG	NN	AA	GG	AA	AA	AA	GG	NN	AA	GG	AA	GG	NN	AA	GG	AA	AA	GG
5825109	A/G	Ca2	18257010	.	.	.	.	.	.	.	AA	GG	AA	GG	GG	AA	GG	GG	GG	GG	NN	GG	GG	GG	AA	GG	AA	NN	GG	AA	AA	AA	GG	AA	GG	GG	GG	AA	AA	GG	AA	GG	GG	GG	GG	AA	NN	GG	GG
5825324|F|0-48:A>T-48:A>T	A/G	Ca2	18322507	.	.	.	.	.	.	.	GG	AA	GG	AG	AA	GG	AA	AA	AA	AA	AA	AA	AA	GG	GG	AA	GG	AG	AA	GG	GG	AG	AG	GG	AA	AA	AA	GG	AG	AA	GG	AA	GG	AA	AA	GG	AG	AA	GG
5825382|F|0-64:A>G-64:A>G	A/G	Ca2	18378775	.	.	.	.	.	.	.	GG	AA	GG	AA	AA	GG	AA	AA	AA	AA	AG	AA	AA	AA	GG	AA	GG	AG	AA	GG	GG	AG	AA	GG	AA	AA	AA	GG	AG	AA	GG	AA	AA	AA	AA	GG	AG	AA	AA
8822594	A/G	Ca2	18429931	.	.	.	.	.	.	.	AA	GG	AA	GG	GG	AA	GG	GG	GG	GG	NN	GG	GG	GG	AA	GG	AA	NN	GG	AA	AA	AA	GG	AA	GG	GG	GG	AA	NN	GG	AA	GG	GG	GG	GG	AA	NN	GG	GG
5826246	A/G	Ca2	18430457	.	.	.	.	.	.	.	GG	AA	GG	NN	AA	NN	AA	AA	AA	AA	AA	AA	AA	AA	GG	AA	GG	NN	AA	GG	GG	NN	AA	GG	AA	AA	AA	GG	AA	AA	GG	AA	AA	AA	AA	GG	AA	AA	AA
5826247	A/G	Ca2	18430457	.	.	.	.	.	.	.	GG	AA	GG	AA	AA	NN	AA	AA	AA	AA	AA	AA	AA	GG	GG	AA	GG	AA	AA	GG	GG	NN	AA	GG	AA	AA	AA	GG	AA	AA	GG	AA	GG	AA	AA	GG	AA	AA	GG
5826234|F|0-32:C>A-32:C>A	A/G	Ca6	18463337	.	.	.	.	.	.	.	AA	AA	GG	AG	GG	AG	GG	AA	AG	AA	AA	AA	AA	AA	GG	GG	GG	AA	AA	AA	AA	GG	GG	GG	AA	AA	AA	GG	AA	GG	GG	AA	GG	AA	AA	GG	GG	AA	AA
5825809|F|0-18:A>T-18:A>T	A/G	Ca6	18463383	.	.	.	.	.	.	.	AA	AA	GG	AG	GG	GG	GG	AA	AA	AA	AA	AA	AA	AA	GG	GG	GG	AA	AA	AA	AA	GG	GG	GG	AA	AA	AA	GG	AA	GG	GG	AA	GG	AA	AA	GG	GG	AA	AA
5826245	A/G	Ca6	18471057	.	.	.	.	.	.	.	AA	AA	GG	AA	GG	NN	GG	AA	AA	AA	AA	AA	AA	AA	GG	GG	GG	AA	AA	AA	AA	GG	GG	GG	AA	AA	AA	GG	AA	NN	NN	AA	GG	AA	AA	GG	GG	AA	AA
5826073|F|0-14:A>G-14:A>G	A/G	Ca6	18474548	.	.	.	.	.	.	.	AA	AA	GG	AG	GG	AG	GG	AA	AA	AA	AA	AA	AA	AA	GG	GG	GG	AA	AA	AA	AA	GG	GG	GG	AA	AA	AA	GG	AA	AG	GG	AA	GG	AA	AA	GG	GG	AA	AA
5825331|F|0-60:G>A-60:G>A	A/G	Ca2	18479084	.	.	.	.	.	.	.	GG	GG	GG	AG	GG	GG	GG	GG	GG	GG	GG	GG	GG	AA	GG	GG	GG	GG	GG	GG	GG	GG	AG	GG	GG	GG	GG	GG	GG	GG	GG	GG	AA	GG	GG	GG	GG	GG	AA
10258528	A/G	Ca2	18482581	.	.	.	.	.	.	.	GG	GG	AA	GG	GG	GG	GG	GG	GG	GG	GG	GG	GG	GG	GG	GG	GG	GG	GG	GG	GG	GG	GG	AA	GG	GG	GG	GG	GG	GG	AA	GG	GG	GG	GG	GG	GG	GG	GG
5825783	A/G	Ca6	18499596	.	.	.	.	.	.	.	AA	AA	GG	AA	GG	GG	GG	AA	AA	AA	AA	AA	AA	AA	GG	GG	GG	AA	AA	AA	AA	GG	GG	GG	AA	AA	AA	GG	AA	NN	GG	AA	GG	NN	AA	GG	GG	AA	AA
5825784	A/G	Ca6	18499596	.	.	.	.	.	.	.	GG	GG	AA	AA	GG	GG	GG	GG	GG	GG	GG	GG	GG	GG	GG	GG	GG	GG	GG	GG	GG	GG	AA	GG	GG	GG	GG	GG	GG	GG	GG	GG	AA	GG	GG	NN	GG	GG	GG
10260040	A/G	Ca6	18499646	.	.	.	.	.	.	.	GG	GG	AA	NN	GG	GG	GG	GG	GG	GG	GG	GG	GG	GG	GG	GG	GG	GG	GG	GG	GG	GG	AA	GG	GG	GG	GG	GG	GG	GG	GG	GG	AA	GG	GG	GG	GG	GG	GG
8822727	A/G	Ca2	18542211	.	.	.	.	.	.	.	GG	AA	AA	NN	AA	NN	AA	AA	AA	AA	AA	AA	AA	GG	GG	AA	GG	AA	AA	GG	GG	GG	AA	AA	AA	AA	AA	GG	AA	NN	AA	AA	GG	AA	AA	GG	AA	AA	GG
10266338	A/G	Ca6	18790512	.	.	.	.	.	.	.	GG	GG	AA	NN	AA	AA	NN	GG	GG	GG	NN	GG	GG	GG	AA	AA	AA	GG	GG	GG	AA	AA	AA	AA	GG	GG	GG	AA	GG	AA	AA	GG	AA	GG	GG	AA	AA	GG	AA
13144403|F|0-39:T>A-39:T>A	A/G	Ca5	18964842	.	.	.	.	.	.	.	GG	AA	GG	AG	GG	GG	GG	AA	AA	AA	AG	AA	AA	GG	GG	GG	GG	AA	GG	AA	GG	GG	AA	GG	AA	AA	AG	GG	AG	GG	GG	AA	GG	GG	AA	GG	NN	NN	GG
5825888|F|0-24:T>C-24:T>C	A/G	Ca1	18970569	.	.	.	.	.	.	.	GG	GG	GG	GG	AA	GG	AG	GG	GG	GG	GG	GG	GG	GG	GG	GG	GG	GG	GG	GG	AA	GG	GG	AG	GG	GG	AG	GG	GG	GG	GG	GG	AA	GG	GG	AA	GG	GG	GG
5825994|F|0-17:T>C-17:T>C	A/G	Ca1	19013925	.	.	.	.	.	.	.	GG	GG	GG	GG	AA	GG	AA	GG	GG	GG	GG	GG	GG	GG	GG	GG	GG	GG	GG	GG	AA	GG	GG	AG	GG	GG	AG	GG	GG	GG	AG	GG	AA	GG	GG	AA	GG	GG	GG
5826091	A/G	Ca1	19038308	.	.	.	.	.	.	.	AA	AA	AA	AA	GG	AA	GG	AA	AA	AA	AA	AA	AA	AA	AA	AA	AA	AA	AA	AA	GG	AA	AA	NN	AA	AA	NN	AA	AA	AA	AA	AA	GG	AA	AA	GG	AA	AA	AA
10260060	A/G	Ca2	19081024	.	.	.	.	.	.	.	GG	GG	AA	GG	GG	GG	GG	GG	GG	GG	GG	GG	GG	GG	GG	GG	GG	GG	GG	GG	GG	GG	NN	AA	GG	GG	GG	GG	GG	GG	AA	GG	AA	GG	GG	GG	GG	GG	AA
10269749	A/G	Ca8	19126958	.	.	.	.	.	.	.	AA	GG	GG	AA	GG	GG	GG	GG	GG	GG	GG	GG	GG	AA	GG	GG	GG	AA	NN	GG	AA	GG	GG	GG	GG	GG	GG	GG	GG	GG	GG	GG	GG	GG	GG	GG	GG	GG	AA
5825136|F|0-16:G>A-16:G>A	A/G	Ca7	19362729	.	.	.	.	.	.	.	GG	GG	GG	AG	GG	GG	GG	AA	AA	AA	AA	GG	GG	GG	GG	GG	GG	AA	AA	AA	GG	GG	GG	GG	GG	GG	AA	GG	AG	GG	GG	GG	GG	AA	AA	GG	GG	AA	GG
5826068|F|0-21:G>A-21:G>A	A/G	Ca2	19383755	.	.	.	.	.	.	.	GG	GG	GG	GG	GG	AG	GG	GG	GG	GG	GG	GG	GG	GG	AG	AG	AG	GG	GG	GG	GG	AG	GG	GG	GG	GG	GG	AA	AG	GG	AG	GG	GG	GG	GG	AA	AA	GG	GG
8822743	A/G	Ca2	19713590	.	.	.	.	.	.	.	AA	AA	AA	AA	AA	AA	AA	AA	AA	NN	AA	AA	AA	AA	AA	AA	AA	AA	AA	AA	AA	AA	AA	AA	AA	AA	NN	AA	AA	AA	AA	AA	AA	NN	AA	NN	AA	AA	GG
8822658	A/G	Ca2	19713590	.	.	.	.	.	.	.	GG	GG	GG	GG	GG	GG	GG	GG	GG	GG	GG	GG	GG	GG	GG	GG	GG	GG	GG	GG	GG	GG	GG	GG	GG	GG	GG	GG	GG	GG	GG	GG	GG	GG	GG	GG	GG	GG	AA
5826181	A/G	Ca2	19714080	.	.	.	.	.	.	.	AA	AA	AA	AA	AA	AA	AA	AA	AA	AA	AA	AA	AA	AA	AA	AA	AA	AA	AA	AA	AA	NN	AA	AA	AA	AA	NN	AA	AA	AA	AA	AA	AA	NN	AA	AA	AA	AA	GG
8822780	A/G	Ca2	19714080	.	.	.	.	.	.	.	GG	GG	GG	GG	GG	GG	GG	GG	GG	GG	GG	GG	GG	GG	GG	GG	GG	GG	GG	GG	GG	GG	GG	GG	GG	GG	GG	GG	GG	GG	GG	GG	GG	GG	GG	GG	GG	GG	AA
5824876	A/G	Ca1	19865302	.	.	.	.	.	.	.	GG	GG	GG	GG	GG	GG	GG	GG	GG	GG	GG	GG	GG	GG	GG	GG	GG	GG	GG	GG	GG	GG	GG	AA	GG	GG	NN	GG	AA	GG	GG	GG	GG	GG	GG	GG	GG	GG	GG
5825763	A/G	Ca7	20291617	.	.	.	.	.	.	.	AA	GG	GG	AA	GG	GG	GG	AA	AA	AA	AA	GG	GG	AA	GG	AA	GG	AA	AA	GG	AA	GG	AA	NN	GG	GG	AA	AA	NN	GG	AA	GG	GG	GG	AA	GG	GG	AA	AA
5825594|F|0-18:G>A-18:G>A	A/G	Ca2	20375368	.	.	.	.	.	.	.	GG	GG	AA	AG	AA	AA	AA	GG	GG	GG	GG	GG	GG	GG	AA	GG	AA	AA	GG	GG	AA	AA	AA	AA	GG	GG	GG	AA	GG	AA	AA	GG	AA	GG	GG	AA	AA	GG	GG
5825595	A/G	Ca2	20375368	.	.	.	.	.	.	.	GG	GG	AA	NN	AA	AA	AA	GG	GG	GG	GG	GG	GG	GG	AA	GG	AA	AA	GG	GG	AA	AA	AA	AA	GG	GG	GG	AA	GG	AA	AA	GG	AA	GG	GG	NN	AA	GG	GG
5825594	A/G	Ca2	20375368	.	.	.	.	.	.	.	AA	AA	GG	AA	GG	GG	GG	AA	AA	AA	AA	AA	AA	AA	GG	AA	GG	GG	AA	AA	GG	GG	GG	GG	AA	AA	NN	GG	AA	GG	GG	AA	GG	AA	AA	GG	GG	AA	AA
10266627	A/G	Ca6	20464856	.	.	.	.	.	.	.	AA	AA	GG	AA	AA	AA	AA	AA	AA	GG	GG	AA	AA	AA	AA	AA	AA	GG	GG	AA	AA	AA	AA	AA	AA	AA	AA	AA	AA	AA	NN	AA	GG	NN	AA	AA	AA	GG	GG
5825630|F|0-37:G>A-37:G>A	A/G	Ca5	20475329	.	.	.	.	.	.	.	AG	GG	GG	GG	AA	AG	AG	GG	GG	GG	GG	GG	GG	GG	AA	AA	AG	GG	GG	GG	GG	AA	GG	AG	GG	GG	GG	AA	AG	AG	GG	GG	GG	AA	GG	AA	GG	GG	GG
5826039|F|0-34:T>A-34:T>A	A/G	Ca5	20483652	.	.	.	.	.	.	.	GG	GG	NN	AG	GG	GG	GG	GG	GG	GG	GG	GG	GG	AA	GG	GG	GG	GG	GG	GG	GG	GG	AG	GG	GG	GG	GG	GG	GG	GG	NN	GG	AA	GG	GG	GG	GG	GG	AA
5824976	A/G	Ca6	20524867	.	.	.	.	.	.	.	GG	GG	AA	NN	GG	GG	GG	GG	GG	GG	NN	GG	GG	GG	GG	GG	GG	GG	AA	GG	AA	GG	AA	GG	GG	GG	GG	GG	GG	GG	AA	GG	GG	GG	GG	GG	GG	GG	GG
5825869	A/G	Ca2	20620194	.	.	.	.	.	.	.	AA	GG	GG	GG	GG	GG	GG	GG	GG	GG	GG	GG	GG	AA	GG	GG	GG	AA	GG	GG	AA	GG	GG	GG	GG	GG	GG	GG	GG	GG	GG	GG	GG	GG	AA	GG	GG	GG	GG
5825311	A/G	Ca2	20688265	.	.	.	.	.	.	.	GG	AA	GG	AA	AA	AA	AA	GG	AA	AA	AA	NN	NN	GG	AA	GG	AA	GG	AA	NN	GG	AA	AA	AA	GG	AA	AA	AA	AA	NN	AA	GG	NN	AA	NN	GG	AA	NN	AA
5825073	A/G	Ca7	20722021	.	.	.	.	.	.	.	GG	AA	AA	AA	GG	GG	GG	NN	AA	AA	AA	AA	AA	AA	GG	AA	GG	GG	GG	GG	GG	GG	AA	GG	AA	AA	GG	AA	GG	GG	AA	NN	GG	AA	AA	GG	GG	AA	GG
5824803	A/G	Ca7	20730537	.	.	.	.	.	.	.	GG	AA	AA	AA	GG	NN	GG	AA	AA	AA	AA	AA	AA	AA	GG	AA	GG	GG	GG	GG	GG	GG	NN	GG	AA	AA	GG	AA	GG	GG	AA	AA	GG	AA	AA	GG	GG	AA	GG
5824570	A/G	Ca7	20730537	.	.	.	.	.	.	.	AA	GG	GG	NN	AA	AA	AA	GG	GG	GG	GG	GG	GG	GG	AA	GG	AA	AA	AA	AA	AA	AA	AA	AA	GG	GG	AA	GG	AA	AA	GG	GG	AA	GG	GG	AA	AA	GG	AA
5825122|F|0-12:A>C-12:A>C	A/G	Ca7	20732178	.	.	.	.	.	.	.	AA	GG	GG	AG	AA	AA	AA	GG	GG	GG	GG	GG	GG	GG	AA	GG	AA	AA	AA	AA	AA	AA	AG	AA	GG	GG	AA	GG	AA	AA	GG	GG	AA	GG	GG	AA	AA	GG	AA
5825122	A/G	Ca7	20732178	.	.	.	.	.	.	.	GG	AA	AA	AA	GG	GG	GG	AA	AA	AA	AA	AA	AA	AA	GG	AA	GG	GG	GG	GG	GG	GG	NN	GG	AA	AA	GG	AA	GG	GG	AA	AA	GG	AA	AA	GG	GG	AA	GG
5826127|F|0-43:T>C-43:T>C	A/G	Ca7	20782613	.	.	.	.	.	.	.	GG	AA	AA	AG	GG	AG	GG	AA	AA	AA	AA	AA	AA	AA	GG	AA	GG	GG	GG	GG	GG	GG	AG	GG	AA	AA	GG	AA	GG	AG	AA	AA	GG	AA	AA	GG	GG	AA	GG
5825274|F|0-33:T>G-33:T>G	A/G	Ca7	20782679	.	.	.	.	.	.	.	GG	AA	AA	AG	GG	AG	GG	AA	AA	AA	AA	AA	AA	AG	GG	AA	GG	GG	GG	GG	GG	GG	AG	GG	AA	AA	GG	AA	GG	GG	AA	AA	GG	AA	AA	GG	GG	AA	GG
5824868	A/G	Ca7	20786700	.	.	.	.	.	.	.	GG	AA	AA	AA	GG	NN	GG	AA	AA	AA	AA	AA	AA	AA	GG	AA	GG	GG	GG	GG	GG	GG	NN	GG	AA	AA	GG	AA	GG	GG	AA	AA	GG	AA	NN	GG	GG	AA	GG
5824761	A/G	Ca7	20786700	.	.	.	.	.	.	.	AA	GG	GG	NN	AA	AA	AA	GG	GG	GG	GG	GG	GG	GG	AA	GG	AA	AA	AA	AA	AA	AA	AA	AA	GG	GG	AA	GG	AA	AA	NN	GG	AA	GG	GG	AA	AA	GG	AA
5825781	A/G	Ca7	20805343	.	.	.	.	.	.	.	GG	AA	AA	AA	AA	AA	AA	AA	AA	AA	AA	AA	AA	AA	AA	AA	GG	GG	GG	GG	GG	AA	NN	GG	AA	AA	GG	AA	GG	GG	AA	AA	GG	AA	AA	GG	GG	AA	GG
5825820|F|0-37:G>C-37:G>C	A/G	Ca7	20805394	.	.	.	.	.	.	.	AA	GG	GG	AG	GG	GG	GG	GG	GG	GG	GG	GG	GG	GG	GG	GG	AA	AA	AA	AA	AA	AG	AG	AA	GG	GG	AA	GG	AA	AA	GG	GG	AA	GG	GG	AA	AG	GG	AA
5826047|F|0-35:C>T-35:C>T	A/G	Ca6	21133151	.	.	.	.	.	.	.	GG	AA	AA	AA	GG	AG	GG	AA	AA	AA	AG	AA	AA	AA	GG	GG	GG	AA	GG	AA	GG	GG	AA	GG	AA	AA	AA	GG	AA	GG	AA	AA	GG	AA	AA	GG	AG	AA	GG
10267019|F|0-16:G>A-16:G>A	A/G	Ca2	21375677	.	.	.	.	.	.	.	GG	GG	GG	GG	GG	GG	GG	GG	GG	GG	GG	GG	GG	GG	GG	GG	GG	GG	GG	GG	GG	GG	GG	GG	GG	GG	GG	GG	GG	GG	GG	GG	GG	GG	AA	GG	GG	GG	AA
10260052	A/G	Ca2	21403759	.	.	.	.	.	.	.	AA	AA	AA	AA	AA	AA	AA	AA	AA	AA	AA	AA	AA	AA	AA	AA	AA	AA	AA	AA	AA	AA	AA	AA	AA	AA	AA	AA	AA	AA	AA	AA	AA	AA	GG	NN	AA	AA	GG
10269185	A/G	Ca2	21403825	.	.	.	.	.	.	.	AA	AA	AA	AA	AA	AA	AA	AA	AA	NN	AA	AA	AA	AA	AA	AA	AA	AA	AA	AA	AA	AA	AA	AA	AA	AA	NN	AA	AA	AA	AA	AA	NN	AA	GG	AA	NN	NN	GG
5826149	A/G	Ca2	21404153	.	.	.	.	.	.	.	AA	AA	AA	AA	AA	AA	AA	AA	AA	AA	AA	NN	AA	AA	AA	AA	AA	AA	AA	AA	AA	AA	AA	AA	AA	AA	AA	AA	AA	AA	AA	AA	NN	AA	NN	AA	NN	AA	GG
5825339|F|0-6:C>A-6:C>A	A/G	Ca2	21414295	.	.	.	.	.	.	.	GG	GG	GG	GG	GG	GG	GG	GG	GG	GG	GG	GG	GG	GG	GG	GG	GG	GG	GG	GG	GG	GG	GG	GG	GG	GG	GG	GG	GG	GG	GG	GG	GG	GG	AA	GG	GG	GG	AA
5825219|F|0-10:G>A-10:G>A	A/G	Ca2	21432604	.	.	.	.	.	.	.	AA	AA	AA	AA	AA	AA	AA	AA	AA	AA	AA	AA	AA	AA	AA	AA	AA	AA	AA	AA	AA	AA	AA	AA	AA	AA	AA	AA	AA	AA	AA	AA	AA	AA	GG	AA	AA	AA	GG
5825219	A/G	Ca2	21432604	.	.	.	.	.	.	.	GG	GG	GG	GG	GG	GG	GG	GG	GG	GG	GG	GG	GG	GG	GG	GG	GG	GG	GG	GG	GG	GG	GG	GG	GG	GG	GG	GG	GG	GG	GG	GG	GG	GG	AA	GG	GG	GG	AA
5825044	A/G	Ca2	21516099	.	.	.	.	.	.	.	GG	GG	AA	NN	AA	AA	AA	GG	GG	GG	GG	GG	GG	GG	AA	GG	AA	GG	AA	GG	GG	AA	AA	NN	GG	GG	GG	AA	GG	AA	AA	GG	AA	GG	GG	AA	NN	GG	AA
5824846	A/G	Ca2	21523845	.	.	.	.	.	.	.	GG	GG	AA	AA	AA	AA	AA	GG	GG	GG	GG	GG	GG	GG	AA	GG	AA	GG	AA	GG	GG	AA	AA	AA	GG	GG	GG	AA	GG	AA	AA	GG	NN	GG	GG	AA	NN	GG	AA
5824829	A/G	Ca2	21523911	.	.	.	.	.	.	.	GG	GG	AA	NN	AA	AA	AA	GG	GG	GG	GG	GG	GG	GG	AA	GG	AA	GG	AA	GG	GG	AA	AA	AA	GG	GG	GG	AA	GG	AA	AA	GG	NN	GG	GG	AA	AA	GG	AA
5826024	A/G	Ca2	21531313	.	.	.	.	.	.	.	GG	GG	AA	NN	AA	AA	AA	GG	GG	GG	GG	GG	GG	GG	AA	GG	AA	GG	AA	GG	GG	AA	AA	AA	GG	GG	GG	AA	GG	AA	AA	GG	AA	GG	GG	AA	AA	NN	AA
5824714	A/G	Ca7	21616024	.	.	.	.	.	.	.	GG	GG	AA	NN	GG	GG	GG	AA	AA	AA	AA	GG	GG	AA	GG	AA	GG	AA	AA	GG	GG	GG	AA	GG	GG	GG	GG	GG	GG	GG	AA	GG	GG	AA	AA	GG	GG	AA	AA
5826090	A/G	Ca7	21616035	.	.	.	.	.	.	.	AA	AA	GG	NN	AA	AA	AA	GG	GG	GG	GG	AA	AA	GG	AA	GG	AA	GG	GG	AA	AA	AA	GG	AA	AA	AA	AA	AA	AA	AA	GG	AA	AA	GG	GG	AA	AA	GG	GG
5825617|F|0-44:T>A-44:T>A	A/G	Ca2	21695008	.	.	.	.	.	.	.	AA	AA	GG	AG	GG	AG	GG	AA	AA	AA	AA	AA	AA	AA	GG	AA	GG	AA	GG	AA	AA	GG	GG	GG	AA	AA	AA	GG	AA	GG	GG	AA	GG	AA	AA	GG	GG	AA	GG
5825798	A/G	Ca2	21695074	.	.	.	.	.	.	.	GG	GG	AA	NN	AA	AA	AA	GG	GG	GG	GG	GG	GG	GG	AA	GG	AA	GG	AA	GG	GG	AA	AA	AA	GG	GG	GG	AA	GG	AA	AA	GG	AA	GG	GG	AA	AA	GG	AA
5825799	A/G	Ca2	21695074	.	.	.	.	.	.	.	AA	AA	GG	AA	GG	GG	GG	AA	AA	AA	AA	AA	AA	AA	GG	AA	GG	AA	GG	AA	AA	GG	GG	GG	NN	AA	AA	GG	AA	NN	GG	AA	GG	AA	AA	GG	GG	AA	GG
5825966|F|0-34:C>T-34:C>T	A/G	Ca2	21790310	.	.	.	.	.	.	.	AA	AA	GG	AG	GG	GG	GG	AA	AG	AA	AA	AA	AA	AA	GG	AA	AG	AG	GG	AA	AA	GG	GG	AG	AA	AA	AA	GG	AA	GG	GG	AA	GG	AA	AA	GG	GG	AA	GG
5824737	A/G	Ca4	21808060	.	.	.	.	.	.	.	AA	AA	AA	AA	AA	GG	AA	AA	AA	AA	AA	AA	AA	GG	GG	GG	GG	GG	NN	GG	AA	GG	AA	NN	AA	AA	AA	GG	AA	GG	AA	AA	GG	GG	AA	GG	AA	AA	AA
10259255	A/G	Ca4	21916801	.	.	.	.	.	.	.	GG	GG	GG	GG	GG	GG	GG	AA	AA	AA	NN	GG	GG	GG	GG	GG	GG	AA	AA	GG	GG	GG	GG	GG	GG	GG	NN	AA	GG	GG	GG	GG	GG	GG	GG	GG	AA	AA	GG
5825584|F|0-12:C>T-12:C>T	A/G	Ca4	21924514	.	.	.	.	.	.	.	GG	AA	GG	GG	AA	AA	AA	GG	GG	GG	GG	AA	AA	GG	AA	AA	AA	GG	GG	AA	GG	AA	GG	AA	AA	AA	AG	GG	AA	AA	AA	AA	AA	GG	GG	AA	AG	GG	GG
5825257|F|0-52:T>G-52:T>G	A/G	Ca4	21927911	.	.	.	.	.	.	.	GG	AA	GG	GG	AA	AA	AA	GG	GG	GG	GG	AA	AA	GG	AA	AA	AA	GG	GG	AA	GG	AA	GG	AA	AA	AA	AG	GG	AA	AA	AA	AA	AA	GG	GG	AA	AG	GG	GG
5824827	A/G	Ca2	21946395	.	.	.	.	.	.	.	GG	GG	AA	GG	GG	GG	GG	GG	GG	GG	GG	GG	GG	GG	GG	GG	AA	GG	GG	GG	GG	GG	GG	AA	GG	GG	GG	GG	GG	GG	AA	GG	GG	GG	GG	GG	GG	GG	GG
5825635	A/G	Ca4	21951309	.	.	.	.	.	.	.	GG	AA	GG	GG	AA	AA	AA	AA	AA	AA	NN	AA	AA	GG	AA	AA	AA	AA	AA	AA	GG	AA	GG	AA	AA	AA	AA	AA	AA	AA	AA	AA	NN	GG	GG	NN	NN	AA	GG
5824806	A/G	Ca4	21951375	.	.	.	.	.	.	.	GG	AA	GG	GG	AA	AA	AA	AA	AA	AA	GG	AA	AA	GG	AA	AA	AA	AA	AA	AA	GG	AA	GG	AA	AA	AA	NN	AA	AA	AA	AA	AA	AA	GG	GG	AA	NN	AA	GG
10259627	A/G	Ca4	21957906	.	.	.	.	.	.	.	GG	GG	GG	GG	GG	GG	GG	AA	AA	AA	NN	GG	GG	GG	GG	GG	GG	AA	AA	GG	GG	GG	GG	GG	GG	GG	AA	AA	GG	GG	GG	GG	GG	GG	GG	GG	AA	AA	GG
13144398|F|0-65:G>C-65:G>C	A/G	Ca2	21977959	.	.	.	.	.	.	.	AA	AA	AA	AG	GG	GG	GG	AA	AA	AA	AA	AA	AA	GG	GG	AA	AG	GG	GG	AA	GG	GG	GG	AG	AA	AA	AA	GG	AG	GG	AA	AA	NN	AA	AA	GG	GG	AA	GG
10270082|F|0-68:T>G-68:T>G	A/G	Ca2	21982040	.	.	.	.	.	.	.	AA	AA	AA	AA	GG	GG	GG	AA	AA	AA	AA	AA	AA	GG	GG	AA	AG	GG	GG	AA	GG	GG	AA	AA	AA	AA	GG	GG	AG	GG	AA	AA	GG	AA	AA	GG	AG	AA	GG
5825557|F|0-32:C>T-32:C>T	A/G	Ca2	21999207	.	.	.	.	.	.	.	AA	AA	AA	AA	GG	GG	GG	AA	AA	AA	AA	AA	AA	GG	GG	AA	AG	AG	GG	AA	GG	GG	AA	AG	AA	AA	AG	GG	AG	GG	AA	AA	GG	AA	AA	GG	AG	AA	GG
5825557	A/G	Ca2	21999207	.	.	.	.	.	.	.	GG	GG	GG	GG	NN	AA	AA	GG	GG	GG	GG	GG	GG	AA	AA	GG	NN	NN	AA	GG	AA	AA	GG	NN	GG	GG	AA	AA	AA	AA	GG	GG	AA	GG	GG	AA	NN	GG	AA
5825558	A/G	Ca2	21999207	.	.	.	.	.	.	.	AA	AA	AA	AA	GG	GG	GG	AA	AA	AA	AA	AA	AA	GG	GG	AA	NN	GG	GG	AA	GG	GG	AA	NN	AA	AA	NN	GG	AA	GG	AA	AA	GG	AA	AA	GG	NN	AA	GG
5825693	A/G	Ca2	22000336	.	.	.	.	.	.	.	GG	GG	GG	GG	AA	AA	AA	GG	GG	GG	GG	GG	GG	AA	AA	GG	NN	AA	AA	GG	AA	AA	GG	NN	NN	GG	NN	AA	NN	AA	GG	GG	AA	GG	GG	AA	AA	GG	AA
5826002	A/G	Ca2	22000336	.	.	.	.	.	.	.	AA	AA	AA	AA	GG	NN	GG	AA	AA	AA	AA	AA	AA	GG	GG	AA	NN	GG	GG	AA	GG	GG	AA	AA	AA	AA	AA	GG	NN	NN	AA	AA	GG	AA	AA	GG	NN	AA	GG
5825873	A/G	Ca2	22023314	.	.	.	.	.	.	.	GG	GG	GG	GG	AA	AA	AA	GG	GG	GG	GG	GG	GG	AA	AA	GG	NN	AA	AA	GG	AA	AA	GG	NN	GG	GG	NN	AA	NN	AA	GG	GG	AA	GG	GG	AA	AA	NN	NN
5825447|F|0-11:A>C-11:A>C	A/G	Ca2	22140196	.	.	.	.	.	.	.	AA	GG	GG	AG	AA	AG	AA	GG	GG	GG	GG	GG	GG	AA	AA	GG	AA	AA	GG	GG	GG	AA	GG	AG	GG	GG	AG	AA	AG	AA	GG	GG	GG	GG	GG	AA	AA	GG	GG
5825548|F|0-57:A>C-57:A>C	A/G	Ca4	22267355	.	.	.	.	.	.	.	GG	GG	GG	GG	GG	GG	GG	AA	AA	AA	AG	GG	GG	GG	GG	GG	AG	AA	GG	GG	GG	GG	GG	GG	GG	GG	AA	AA	GG	GG	GG	GG	GG	NN	GG	AG	AG	AA	GG
5825461|F|0-24:C>T-24:C>T	A/G	Ca7	22338732	.	.	.	.	.	.	.	GG	GG	GG	AG	GG	GG	GG	AA	AA	AA	AG	GG	GG	AA	GG	AA	GG	AA	GG	GG	GG	GG	AA	GG	GG	GG	GG	GG	GG	GG	AA	GG	GG	AA	AA	GG	GG	AA	GG
10269903|F|0-6:C>T-6:C>T	A/G	Ca5	22573941	.	.	.	.	.	.	.	AG	GG	GG	GG	GG	GG	GG	GG	GG	GG	AG	GG	GG	AG	GG	GG	GG	GG	AG	GG	AG	GG	AG	GG	GG	GG	GG	GG	GG	AG	GG	GG	GG	GG	GG	GG	GG	GG	AG
5825241|F|0-42:G>A-42:G>A	A/G	Ca7	22622780	.	.	.	.	.	.	.	GG	AA	GG	GG	AA	AA	AA	GG	GG	GG	GG	AA	AA	GG	AA	GG	GG	GG	GG	GG	GG	AA	GG	AA	AA	AA	AA	GG	AA	AA	GG	AA	NN	GG	GG	AA	AG	GG	GG
23870335	A/G	Ca3	22878412	.	.	.	.	.	.	.	AA	AA	AA	AA	AA	GG	AA	AA	AA	AA	AA	AA	AA	AA	GG	AA	NN	AA	AA	AA	AA	GG	AA	AA	NN	AA	AA	AA	NN	GG	AA	AA	GG	AA	AA	GG	AA	AA	AA
5826018|F|0-44:G>A-44:G>A	A/G	Ca7	23172418	.	.	.	.	.	.	.	GG	GG	AA	AA	GG	GG	GG	AA	AA	AA	AG	GG	GG	AG	GG	AA	GG	AA	GG	GG	GG	GG	AA	GG	GG	GG	AG	GG	GG	GG	AA	GG	GG	AA	AA	GG	GG	AA	GG
15979319	A/G	Ca7	23190728	.	.	.	.	.	.	.	AA	AA	GG	GG	AA	AA	AA	GG	GG	GG	AA	AA	AA	GG	AA	GG	AA	GG	AA	AA	AA	AA	GG	AA	NN	NN	GG	AA	AA	AA	GG	AA	NN	GG	GG	AA	AA	GG	AA
5825225	A/G	Ca7	23276268	.	.	.	.	.	.	.	AA	AA	GG	GG	AA	NN	AA	GG	GG	GG	AA	AA	AA	GG	AA	GG	AA	GG	AA	AA	AA	AA	GG	AA	AA	AA	NN	AA	AA	AA	GG	AA	AA	GG	GG	AA	AA	GG	AA
5824833	A/G	Ca7	23276334	.	.	.	.	.	.	.	GG	GG	AA	AA	GG	GG	GG	AA	AA	AA	AA	GG	GG	AA	GG	AA	GG	AA	GG	GG	GG	GG	AA	GG	GG	GG	NN	GG	GG	GG	AA	GG	GG	NN	AA	GG	GG	AA	GG
5824650	A/G	Ca7	23276334	.	.	.	.	.	.	.	AA	AA	GG	GG	AA	AA	AA	GG	GG	GG	AA	AA	AA	GG	AA	GG	AA	GG	AA	AA	AA	AA	GG	AA	AA	NN	NN	NN	AA	AA	GG	AA	AA	GG	GG	AA	AA	GG	AA
5826152	A/G	Ca7	23281849	.	.	.	.	.	.	.	AA	AA	GG	GG	AA	AA	AA	GG	GG	GG	AA	NN	AA	GG	AA	GG	AA	GG	AA	AA	AA	AA	GG	AA	AA	AA	NN	NN	AA	AA	GG	AA	AA	GG	GG	AA	AA	GG	AA
5826165|F|0-51:A>T-51:A>T	A/G	Ca7	23287060	.	.	.	.	.	.	.	AA	AA	GG	GG	AA	AA	AA	GG	GG	GG	AG	AA	AA	GG	AA	GG	AA	GG	AA	AA	AA	AA	GG	AA	AA	AA	AG	AA	AA	AA	GG	AA	AA	GG	GG	AA	AA	GG	AA
5825124	A/G	Ca2	23343505	.	.	.	.	.	.	.	AA	AA	GG	AA	AA	AA	AA	AA	AA	GG	AA	AA	NN	NN	AA	GG	AA	AA	GG	GG	NN	AA	AA	AA	AA	AA	AA	AA	AA	AA	AA	AA	GG	AA	AA	AA	AA	AA	GG
5824669	A/G	Ca7	23483274	.	.	.	.	.	.	.	GG	AA	GG	GG	AA	AA	AA	GG	GG	GG	GG	AA	AA	GG	AA	GG	AA	GG	GG	AA	GG	AA	GG	AA	AA	NN	NN	GG	AA	AA	GG	AA	AA	GG	GG	AA	AA	GG	NN
5825848	A/G	Ca7	23532313	.	.	.	.	.	.	.	AA	GG	AA	AA	GG	GG	GG	AA	AA	AA	AA	GG	GG	AA	GG	AA	GG	AA	AA	GG	AA	GG	AA	GG	GG	GG	NN	AA	GG	GG	AA	GG	GG	AA	AA	GG	GG	AA	AA
5825849	A/G	Ca7	23532313	.	.	.	.	.	.	.	GG	AA	GG	GG	AA	AA	AA	GG	GG	GG	GG	AA	AA	GG	AA	GG	AA	GG	GG	AA	GG	AA	GG	AA	NN	AA	AA	GG	AA	AA	GG	AA	AA	GG	GG	AA	AA	GG	GG
5825520	A/G	Ca7	23532379	.	.	.	.	.	.	.	AA	GG	AA	AA	GG	GG	GG	AA	AA	AA	AA	GG	GG	AA	GG	AA	GG	AA	AA	GG	AA	GG	AA	GG	GG	GG	NN	AA	GG	GG	AA	GG	GG	AA	AA	GG	GG	AA	AA
5825521	A/G	Ca7	23532379	.	.	.	.	.	.	.	GG	AA	GG	GG	AA	AA	AA	GG	GG	GG	GG	AA	NN	GG	AA	GG	AA	GG	GG	AA	GG	AA	GG	AA	NN	AA	AA	GG	AA	AA	GG	AA	AA	GG	GG	AA	AA	GG	GG
5825906	A/G	Ca7	23573574	.	.	.	.	.	.	.	GG	AA	AA	AA	AA	AA	AA	AA	AA	AA	NN	AA	AA	AA	AA	AA	AA	AA	GG	AA	GG	AA	AA	AA	AA	AA	NN	GG	AA	AA	AA	AA	NN	AA	NN	AA	AA	AA	GG
5824770	A/G	Ca7	23573640	.	.	.	.	.	.	.	GG	AA	AA	AA	AA	AA	AA	AA	AA	AA	NN	AA	AA	AA	AA	AA	AA	AA	GG	AA	GG	AA	AA	AA	AA	AA	AA	GG	AA	AA	AA	AA	AA	AA	AA	NN	AA	AA	GG
5824819	A/G	Ca7	23574599	.	.	.	.	.	.	.	AA	GG	GG	GG	GG	GG	GG	GG	GG	GG	AA	GG	GG	GG	GG	GG	GG	GG	AA	GG	AA	GG	GG	GG	GG	GG	GG	AA	GG	GG	GG	GG	GG	GG	GG	GG	GG	GG	NN
5825159	A/G	Ca7	23601365	.	.	.	.	.	.	.	GG	AA	AA	AA	AA	AA	AA	AA	AA	AA	NN	AA	AA	AA	AA	AA	AA	NN	GG	AA	GG	AA	AA	AA	AA	AA	AA	GG	AA	AA	AA	AA	AA	AA	AA	AA	AA	AA	GG
5825158	A/G	Ca7	23601365	.	.	.	.	.	.	.	AA	GG	GG	GG	GG	GG	GG	GG	GG	GG	AA	GG	GG	GG	GG	GG	GG	GG	AA	GG	AA	GG	GG	GG	GG	GG	GG	AA	GG	GG	GG	GG	GG	GG	GG	GG	GG	GG	AA
5824988	A/G	Ca7	23742919	.	.	.	.	.	.	.	GG	AA	AA	AA	AA	AA	AA	AA	AA	AA	NN	AA	AA	AA	AA	AA	AA	GG	GG	AA	GG	AA	AA	AA	AA	AA	AA	AA	AA	AA	AA	AA	AA	NN	NN	AA	AA	AA	GG
5824686	A/G	Ca7	23742952	.	.	.	.	.	.	.	GG	AA	AA	AA	AA	AA	AA	AA	AA	AA	NN	AA	AA	AA	AA	AA	AA	GG	GG	AA	GG	AA	AA	AA	AA	AA	AA	AA	AA	AA	AA	AA	AA	NN	AA	NN	AA	AA	GG
5825372	A/G	Ca7	23744887	.	.	.	.	.	.	.	GG	AA	AA	AA	AA	AA	AA	AA	AA	AA	NN	AA	AA	AA	AA	AA	AA	GG	GG	AA	GG	AA	AA	AA	AA	AA	AA	AA	AA	AA	AA	AA	AA	AA	AA	AA	AA	AA	GG
5825371	A/G	Ca7	23744887	.	.	.	.	.	.	.	AA	GG	GG	GG	GG	GG	GG	GG	GG	GG	AA	GG	GG	GG	GG	GG	GG	AA	AA	GG	AA	GG	GG	GG	GG	GG	GG	GG	GG	GG	GG	GG	GG	GG	GG	GG	GG	GG	AA
5825672|F|0-25:C>A-25:C>A	A/G	Ca7	23744953	.	.	.	.	.	.	.	AA	GG	GG	GG	GG	GG	GG	GG	GG	GG	AG	GG	GG	GG	GG	GG	GG	AA	AA	GG	AA	GG	GG	GG	GG	GG	GG	GG	GG	GG	GG	GG	GG	GG	GG	GG	GG	GG	AA
5824719	A/G	Ca7	23789289	.	.	.	.	.	.	.	AA	GG	GG	GG	GG	GG	GG	GG	GG	GG	AA	GG	GG	GG	GG	GG	GG	AA	AA	GG	AA	GG	GG	GG	GG	GG	GG	GG	GG	GG	GG	GG	GG	GG	GG	GG	GG	GG	AA
5826094	A/G	Ca7	23789309	.	.	.	.	.	.	.	GG	AA	AA	AA	AA	AA	AA	AA	AA	AA	NN	AA	AA	AA	AA	AA	AA	GG	GG	AA	GG	AA	AA	AA	AA	NN	AA	NN	AA	AA	AA	AA	AA	AA	AA	AA	AA	AA	GG
8822704	A/G	Ca7	23793387	.	.	.	.	.	.	.	AA	GG	GG	GG	GG	GG	GG	GG	GG	GG	AA	GG	GG	GG	GG	GG	GG	AA	AA	GG	AA	GG	GG	GG	GG	GG	GG	GG	GG	GG	GG	GG	GG	GG	GG	GG	GG	GG	AA
8822700	A/G	Ca7	23793426	.	.	.	.	.	.	.	AA	GG	GG	GG	GG	GG	GG	GG	GG	GG	AA	GG	GG	GG	GG	GG	GG	AA	AA	GG	AA	GG	GG	GG	GG	GG	GG	GG	GG	GG	GG	GG	GG	GG	GG	GG	GG	GG	AA
5826266	A/G	Ca3	23846404	.	.	.	.	.	.	.	AA	AA	AA	AA	GG	AA	GG	AA	AA	AA	AA	AA	AA	AA	AA	AA	AA	AA	AA	AA	AA	AA	AA	AA	AA	AA	NN	GG	AA	AA	AA	AA	NN	AA	AA	AA	AA	AA	AA
5826238	A/G	Ca3	23846444	.	.	.	.	.	.	.	AA	AA	AA	AA	GG	AA	GG	AA	AA	AA	AA	AA	AA	AA	AA	AA	NN	AA	AA	AA	AA	AA	AA	AA	AA	AA	NN	GG	AA	AA	AA	AA	NN	AA	AA	AA	AA	AA	AA
5825005	A/G	Ca1	23931680	.	.	.	.	.	.	.	AA	GG	AA	AA	AA	AA	AA	AA	GG	GG	GG	GG	GG	AA	AA	AA	AA	NN	AA	AA	GG	AA	GG	AA	GG	GG	AA	AA	NN	AA	GG	GG	AA	AA	AA	AA	AA	NN	AA
5824945	A/G	Ca1	23932104	.	.	.	.	.	.	.	AA	GG	AA	AA	AA	AA	AA	AA	GG	GG	GG	GG	GG	AA	AA	AA	AA	NN	AA	AA	GG	AA	GG	AA	GG	GG	AA	AA	NN	AA	GG	GG	AA	AA	AA	AA	AA	GG	AA
8822737	A/G	Ca5	24017745	.	.	.	.	.	.	.	AA	AA	AA	AA	GG	NN	GG	AA	AA	AA	NN	AA	AA	GG	AA	AA	NN	AA	GG	AA	GG	GG	GG	GG	AA	GG	NN	GG	AA	NN	GG	AA	GG	GG	AA	NN	AA	AA	AA
5826192|F|0-22:G>T-22:G>T	A/G	Ca7	24021592	.	.	.	.	.	.	.	GG	AA	AA	AA	AA	AA	AA	AA	AA	AA	AG	AA	AA	GG	AA	AA	AA	GG	GG	AA	GG	AA	AG	AA	AA	AA	AA	AA	AA	AA	AA	AA	AA	AA	AA	AA	AA	AA	GG
5825725	A/G	Ca7	24035659	.	.	.	.	.	.	.	AA	GG	GG	GG	GG	GG	GG	GG	GG	GG	AA	GG	GG	AA	GG	GG	GG	AA	NN	GG	AA	GG	NN	GG	GG	GG	GG	GG	GG	GG	GG	GG	GG	GG	GG	GG	NN	GG	AA
8776179|F|0-29:G>A-29:G>A	A/G	Ca7	24054121	.	.	.	.	.	.	.	GG	AA	AA	AA	AA	AA	AA	AA	AA	AA	AG	AA	AA	GG	AA	AA	AG	GG	GG	AA	GG	AA	AG	AA	AA	AA	AA	AA	AA	AA	AA	AA	AA	AA	AA	AA	AA	AA	GG
5826012|F|0-30:A>G-30:A>G	A/G	Ca7	24065749	.	.	.	.	.	.	.	GG	AA	AA	AA	AA	AA	AA	AA	AA	AA	AG	AA	AA	GG	AA	AA	AA	GG	GG	AA	GG	AA	AG	AA	AA	AA	AA	AA	AA	AA	AA	AA	AA	AA	AA	AA	AA	AA	GG
10269883|F|0-6:T>C-6:T>C	A/G	Ca3	24163489	.	.	.	.	.	.	.	GG	GG	GG	AG	GG	GG	GG	GG	GG	GG	GG	GG	GG	GG	GG	GG	GG	GG	GG	GG	NN	GG	GG	GG	GG	GG	GG	GG	GG	GG	GG	GG	GG	GG	AG	GG	GG	GG	GG
5826167|F|0-32:C>T-32:C>T	A/G	Ca7	24180551	.	.	.	.	.	.	.	AA	GG	GG	GG	GG	GG	GG	GG	GG	GG	AG	GG	GG	AA	GG	GG	GG	AA	AA	GG	AA	GG	AG	GG	GG	GG	GG	GG	GG	GG	GG	GG	GG	GG	GG	GG	GG	GG	AA
5824811	A/G	Ca7	24183684	.	.	.	.	.	.	.	GG	AA	AA	AA	AA	AA	AA	AA	AA	AA	NN	AA	GG	GG	AA	AA	AA	GG	GG	AA	GG	AA	AA	NN	NN	AA	AA	AA	AA	AA	AA	AA	NN	AA	AA	AA	AA	AA	GG
5826171	A/G	Ca7	24183755	.	.	.	.	.	.	.	GG	AA	AA	AA	AA	AA	AA	AA	AA	AA	NN	AA	AA	GG	AA	AA	AA	GG	GG	AA	GG	AA	AA	AA	AA	AA	NN	AA	AA	AA	AA	AA	AA	NN	AA	AA	AA	AA	GG
5825590|F|0-35:C>T-35:C>T	A/G	Ca7	24192642	.	.	.	.	.	.	.	GG	AA	AA	AA	AA	AA	AA	AA	AA	AA	AG	AA	AA	GG	AA	AG	AA	GG	GG	AA	GG	AA	AG	AA	AA	AA	AA	AA	AA	AA	AA	AA	AA	AA	AA	AA	AA	AA	GG
5825496|F|0-6:T>G-6:T>G	A/G	Ca5	24236423	.	.	.	.	.	.	.	AA	AA	GG	AG	GG	GG	GG	AA	AA	AA	AA	AA	AA	GG	GG	GG	GG	AG	GG	AA	GG	GG	GG	GG	AA	AA	AG	GG	AA	GG	AA	AA	GG	GG	AA	GG	AG	AA	GG
10269478|F|0-15:T>C-15:T>C	A/G	Ca5	24272534	.	.	.	.	.	.	.	AG	GG	GG	AG	AG	AG	GG	AG	AG	AG	AG	GG	AG	AG	AG	GG	AG	AG	AG	AG	AG	AG	GG	AG	AG	AG	AG	AG	AG	AG	GG	AG	GG	AG	GG	AG	AG	AG	AG
10269788	A/G	Ca4	24332104	.	.	.	.	.	.	.	GG	GG	GG	GG	GG	GG	GG	AA	AA	AA	NN	GG	GG	GG	GG	GG	GG	AA	GG	GG	GG	GG	GG	GG	GG	GG	NN	AA	GG	GG	GG	GG	GG	GG	GG	GG	NN	AA	GG
10260130	A/G	Ca1	24368577	.	.	.	.	.	.	.	GG	GG	GG	AA	GG	GG	GG	GG	GG	GG	GG	GG	GG	GG	GG	GG	GG	GG	GG	GG	GG	GG	GG	GG	GG	GG	GG	GG	GG	GG	GG	GG	GG	GG	AA	GG	GG	GG	AA
10269789|F|0-29:A>G-29:A>G	A/G	Ca4	24374751	.	.	.	.	.	.	.	AA	AA	AA	AA	AA	AA	AA	AA	AA	AA	AA	AA	AA	AG	AA	AA	AA	AA	AA	AA	AG	AA	AG	AA	AA	AA	AA	AA	AA	AA	AA	AA	AA	AA	AG	AA	AA	AA	AG
10269789	A/G	Ca4	24374751	.	.	.	.	.	.	.	GG	GG	GG	GG	GG	GG	GG	GG	GG	GG	GG	GG	GG	AA	GG	GG	GG	GG	GG	GG	AA	GG	NN	GG	GG	GG	GG	GG	GG	GG	GG	GG	GG	GG	AA	GG	GG	GG	AA
5824820	A/G	Ca4	24452921	.	.	.	.	.	.	.	GG	AA	GG	GG	AA	AA	AA	GG	GG	GG	GG	AA	AA	GG	AA	AA	AA	GG	GG	AA	GG	AA	GG	AA	AA	AA	NN	GG	AA	AA	AA	NN	AA	GG	GG	AA	GG	GG	GG
5825056	A/G	Ca4	24452987	.	.	.	.	.	.	.	GG	AA	GG	GG	AA	AA	AA	GG	GG	GG	GG	AA	AA	GG	AA	AA	AA	GG	GG	AA	GG	AA	GG	AA	AA	AA	NN	GG	AA	AA	AA	AA	AA	GG	GG	AA	NN	GG	GG
23870717|F|0-33:C>G-33:C>G	A/G	Ca7	24544399	.	.	.	.	.	.	.	GG	GG	GG	GG	GG	GG	GG	AG	AG	AG	AG	GG	GG	GG	GG	GG	GG	GG	GG	GG	GG	GG	GG	GG	GG	GG	AG	AG	GG	GG	GG	GG	GG	GG	GG	GG	GG	AG	GG
5826042	A/G	Ca4	25269989	.	.	.	.	.	.	.	AA	AA	AA	AA	AA	AA	AA	GG	GG	GG	AA	AA	AA	AA	AA	AA	AA	GG	AA	AA	AA	AA	AA	AA	AA	AA	NN	GG	AA	AA	AA	AA	AA	NN	AA	AA	NN	GG	AA
8822725	A/G	Ca4	25269989	.	.	.	.	.	.	.	GG	GG	GG	GG	GG	GG	GG	AA	AA	AA	NN	GG	GG	GG	GG	GG	GG	AA	GG	GG	GG	GG	GG	GG	GG	GG	NN	AA	GG	GG	GG	GG	GG	GG	GG	GG	AA	AA	GG
5825454	A/G	Ca4	25457689	.	.	.	.	.	.	.	AA	AA	AA	AA	AA	GG	AA	AA	AA	AA	AA	AA	NN	AA	GG	AA	GG	AA	AA	AA	AA	GG	AA	AA	AA	AA	AA	AA	NN	GG	AA	AA	AA	AA	AA	GG	AA	AA	NN
10260078	A/G	Ca4	25459693	.	.	.	.	.	.	.	AA	AA	AA	AA	AA	AA	AA	GG	GG	GG	AA	AA	AA	AA	AA	AA	AA	GG	AA	AA	AA	AA	AA	AA	AA	AA	NN	GG	AA	AA	AA	AA	AA	NN	AA	AA	NN	GG	AA
5824612	A/G	Ca7	25581675	.	.	.	.	.	.	.	AA	AA	AA	AA	AA	AA	GG	AA	AA	AA	AA	NN	AA	AA	GG	AA	GG	NN	AA	NN	AA	AA	AA	AA	NN	GG	AA	AA	AA	GG	AA	GG	AA	AA	AA	AA	AA	AA	AA
5824569	A/G	Ca7	25581741	.	.	.	.	.	.	.	AA	AA	AA	AA	AA	AA	GG	AA	AA	AA	AA	AA	AA	AA	GG	AA	GG	AA	AA	AA	AA	AA	AA	AA	NN	GG	AA	AA	AA	NN	AA	GG	AA	AA	AA	AA	AA	AA	AA
10268578|F|0-39:G>A-39:G>A	A/G	Ca4	25634163	.	.	.	.	.	.	.	GG	GG	GG	GG	GG	GG	GG	AG	AG	AG	AG	GG	GG	GG	GG	GG	AG	AG	GG	GG	GG	GG	GG	GG	GG	GG	AG	AG	GG	GG	GG	GG	GG	GG	GG	GG	AG	AG	GG
5825551	A/G	Ca5	25710658	.	.	.	.	.	.	.	AA	AA	AA	AA	GG	AA	GG	AA	AA	AA	AA	AA	AA	AA	GG	GG	NN	NN	AA	AA	AA	AA	AA	AA	AA	AA	NN	GG	AA	GG	AA	AA	AA	GG	AA	GG	AA	AA	NN
5825621|F|0-59:T>C-59:T>C	A/G	Ca5	26003975	.	.	.	.	.	.	.	GG	GG	GG	GG	GG	AA	GG	GG	GG	GG	AG	GG	GG	GG	GG	AA	AG	GG	GG	GG	AA	AG	GG	GG	GG	GG	GG	AA	GG	GG	GG	GG	GG	AA	GG	GG	GG	GG	AA
5825758	A/G	Ca4	26110439	.	.	.	.	.	.	.	AA	GG	AA	AA	GG	GG	GG	AA	AA	AA	AA	AA	GG	AA	GG	AA	GG	NN	GG	AA	AA	GG	NN	AA	AA	AA	NN	AA	GG	GG	AA	GG	GG	AA	AA	NN	GG	AA	AA
8822684	A/G	Ca1	26274076	.	.	.	.	.	.	.	AA	AA	AA	AA	AA	AA	GG	AA	GG	GG	AA	AA	AA	AA	AA	GG	AA	AA	GG	AA	AA	AA	AA	AA	AA	AA	AA	AA	AA	AA	GG	AA	NN	AA	AA	NN	AA	AA	NN
5825695|F|0-32:A>T-32:A>T	A/G	Ca4	26339920	.	.	.	.	.	.	.	GG	GG	GG	GG	GG	GG	GG	AA	AA	AA	AG	GG	GG	GG	GG	GG	GG	AA	GG	GG	GG	GG	GG	GG	GG	GG	AG	AA	GG	GG	GG	GG	GG	GG	GG	GG	AA	AA	GG
5825737|F|0-29:C>T-29:C>T	A/G	Ca5	27036962	.	.	.	.	.	.	.	GG	GG	GG	GG	GG	AG	GG	GG	GG	GG	AG	GG	GG	GG	AA	GG	AA	AG	GG	GG	AA	AA	GG	AA	GG	GG	AG	GG	AG	AA	GG	GG	GG	GG	GG	AA	AG	GG	AG
10257855	A/G	Ca4	27550701	.	.	.	.	.	.	.	GG	GG	GG	GG	GG	GG	GG	AA	AA	AA	NN	GG	GG	GG	GG	GG	GG	AA	GG	GG	GG	GG	GG	GG	GG	GG	NN	AA	GG	GG	GG	GG	GG	GG	GG	GG	AA	AA	GG
23870317	A/G	Ca5	27584466	.	.	.	.	.	.	.	GG	GG	GG	GG	GG	AA	GG	GG	GG	GG	GG	GG	GG	GG	AA	GG	AA	GG	GG	GG	GG	AA	GG	NN	GG	GG	GG	GG	AA	AA	GG	GG	GG	GG	GG	AA	NN	GG	GG
10258802	A/G	Ca5	27584466	.	.	.	.	.	.	.	AA	AA	AA	NN	AA	GG	AA	AA	AA	AA	AA	AA	AA	AA	GG	AA	GG	AA	AA	AA	AA	GG	AA	AA	NN	AA	AA	AA	NN	GG	AA	AA	AA	AA	NN	GG	AA	AA	AA
5825661	A/G	Ca2	27687485	.	.	.	.	.	.	.	AA	GG	AA	GG	AA	AA	AA	GG	AA	AA	NN	NN	NN	GG	AA	NN	AA	AA	GG	AA	AA	AA	NN	AA	NN	GG	AA	AA	AA	AA	GG	GG	GG	NN	GG	NN	AA	GG	AA
10268630	A/G	Ca4	27746660	.	.	.	.	.	.	.	GG	GG	GG	GG	GG	GG	GG	AA	AA	AA	NN	GG	GG	GG	GG	GG	GG	AA	GG	GG	GG	GG	GG	GG	GG	GG	NN	AA	GG	GG	GG	GG	GG	GG	GG	GG	AA	AA	GG
10257572|F|0-50:G>T-50:G>T	A/G	Ca3	27932557	.	.	.	.	.	.	.	GG	AA	GG	AG	AA	GG	AA	AA	AA	AA	AA	AA	AA	GG	GG	GG	GG	AG	GG	AA	GG	GG	GG	GG	AA	AA	AG	GG	AA	GG	GG	AA	GG	GG	GG	GG	AG	AA	GG
5824635	A/G	Ca5	28004396	.	.	.	.	.	.	.	GG	GG	GG	GG	AA	GG	AA	GG	GG	GG	GG	GG	GG	GG	GG	AA	GG	GG	GG	GG	GG	GG	GG	GG	GG	GG	NN	AA	GG	GG	GG	GG	AA	GG	GG	GG	AA	GG	GG
5825921|F|0-32:A>C-32:A>C	A/G	Ca4	28183941	.	.	.	.	.	.	.	GG	AA	GG	GG	AA	AA	AA	GG	GG	GG	GG	AA	AA	GG	AA	AA	AA	GG	GG	AA	GG	AA	GG	AA	AA	AA	AG	GG	AA	AA	AA	AA	AA	GG	GG	AA	AG	GG	GG
5826191	A/G	Ca4	28207128	.	.	.	.	.	.	.	GG	AA	GG	GG	AA	AA	AA	GG	GG	GG	GG	AA	AA	GG	AA	AA	AA	GG	GG	AA	GG	AA	GG	NN	AA	AA	AA	GG	AA	AA	AA	AA	AA	GG	GG	AA	NN	GG	GG
5825771	A/G	Ca4	28207131	.	.	.	.	.	.	.	AA	GG	AA	AA	GG	GG	GG	AA	AA	AA	AA	GG	GG	AA	GG	GG	NN	AA	AA	GG	AA	GG	AA	GG	GG	GG	NN	AA	GG	GG	GG	GG	GG	NN	AA	GG	AA	AA	AA
5824640	A/G	Ca1	28249570	.	.	.	.	.	.	.	AA	AA	AA	AA	GG	NN	GG	GG	AA	AA	AA	AA	AA	AA	GG	GG	GG	AA	AA	AA	AA	GG	AA	GG	AA	AA	GG	AA	NN	GG	AA	AA	GG	NN	AA	GG	GG	AA	AA
10257919	A/G	Ca6	28252992	.	.	.	.	.	.	.	AA	AA	AA	NN	GG	AA	AA	AA	AA	AA	AA	AA	AA	NN	GG	AA	GG	AA	GG	AA	GG	NN	AA	GG	AA	AA	GG	AA	AA	NN	AA	AA	NN	NN	GG	AA	AA	AA	AA
5824733	A/G	Ca4	28254517	.	.	.	.	.	.	.	AA	GG	AA	AA	GG	GG	GG	AA	AA	AA	AA	GG	GG	AA	GG	GG	GG	AA	AA	GG	AA	GG	AA	GG	GG	GG	GG	AA	GG	GG	GG	GG	GG	NN	AA	GG	AA	AA	NN
5825716	A/G	Ca6	28310276	.	.	.	.	.	.	.	AA	AA	AA	AA	GG	GG	NN	NN	AA	AA	AA	AA	AA	AA	NN	AA	AA	NN	AA	AA	AA	NN	AA	NN	AA	AA	GG	GG	AA	AA	AA	AA	GG	AA	AA	AA	AA	NN	AA
5826125|F|0-11:C>T-11:C>T	A/G	Ca5	28409511	.	.	.	.	.	.	.	AA	GG	AA	AG	GG	AG	GG	GG	GG	GG	AG	GG	GG	AA	AA	GG	AG	AG	AA	GG	AA	AA	AG	AG	GG	GG	GG	GG	AG	AA	AA	GG	GG	AA	GG	AA	AG	GG	AA
8776154|F|0-11:C>T-11:C>T	A/G	Ca6	28568741	.	.	.	.	.	.	.	AA	AA	AA	AA	GG	AG	GG	AA	AA	AA	AA	AA	AA	AA	GG	GG	GG	AG	AA	AA	GG	GG	AA	GG	AA	AA	AG	GG	AG	AG	AA	AA	GG	AA	AA	GG	AG	AA	AA
5825637	A/G	Ca4	28578346	.	.	.	.	.	.	.	GG	AA	GG	GG	AA	AA	AA	GG	GG	GG	GG	AA	AA	GG	AA	AA	AA	GG	GG	AA	GG	AA	GG	AA	AA	AA	NN	GG	AA	AA	AA	AA	AA	GG	GG	AA	NN	GG	GG
8822578	A/G	Ca1	28602205	.	.	.	.	.	.	.	AA	AA	AA	AA	AA	AA	AA	AA	AA	AA	AA	AA	NN	AA	AA	AA	AA	AA	AA	AA	AA	AA	AA	AA	AA	AA	AA	GG	AA	AA	AA	AA	AA	GG	AA	AA	AA	AA	GG
8822602	A/G	Ca1	28602286	.	.	.	.	.	.	.	AA	AA	AA	AA	AA	AA	AA	AA	AA	AA	AA	AA	AA	AA	AA	AA	AA	NN	AA	AA	AA	AA	AA	AA	AA	AA	AA	GG	AA	AA	AA	AA	AA	GG	AA	AA	AA	AA	GG
10258537	A/G	Ca4	28648151	.	.	.	.	.	.	.	GG	GG	GG	GG	GG	GG	GG	AA	AA	AA	GG	GG	GG	GG	GG	GG	GG	AA	GG	GG	GG	GG	GG	GG	GG	GG	NN	AA	GG	GG	GG	GG	GG	GG	GG	GG	AA	AA	GG
10268159	A/G	Ca4	28648217	.	.	.	.	.	.	.	GG	GG	GG	GG	GG	GG	GG	AA	AA	AA	NN	GG	GG	GG	GG	GG	GG	AA	GG	GG	GG	GG	GG	GG	GG	GG	NN	AA	GG	GG	GG	GG	GG	GG	GG	GG	NN	AA	GG
5824844	A/G	Ca4	28829803	.	.	.	.	.	.	.	GG	AA	GG	GG	AA	AA	AA	AA	AA	AA	GG	AA	AA	GG	NN	AA	AA	NN	GG	AA	GG	AA	GG	AA	AA	NN	AA	AA	NN	NN	AA	AA	AA	GG	GG	NN	AA	AA	GG
5825916	A/G	Ca4	28892017	.	.	.	.	.	.	.	AA	GG	AA	AA	GG	GG	GG	GG	GG	GG	AA	GG	GG	AA	GG	GG	GG	GG	AA	GG	AA	GG	AA	GG	GG	GG	GG	GG	GG	GG	GG	GG	GG	AA	AA	GG	GG	GG	AA
5825915	A/G	Ca4	28892017	.	.	.	.	.	.	.	GG	AA	GG	GG	AA	AA	AA	AA	AA	AA	NN	AA	AA	GG	AA	AA	AA	AA	GG	AA	GG	AA	GG	AA	AA	AA	NN	AA	AA	AA	AA	AA	AA	GG	GG	NN	AA	AA	GG
5824774	A/G	Ca1	28930289	.	.	.	.	.	.	.	AA	AA	AA	AA	GG	GG	GG	GG	GG	GG	GG	AA	AA	AA	GG	GG	NN	GG	GG	GG	AA	GG	AA	GG	AA	GG	GG	AA	NN	GG	NN	AA	GG	GG	AA	GG	GG	GG	AA
5825644	A/G	Ca2	29014719	.	.	.	.	.	.	.	AA	GG	AA	NN	AA	AA	AA	GG	GG	GG	GG	GG	GG	AA	AA	AA	AA	GG	AA	AA	AA	AA	AA	AA	GG	GG	NN	AA	NN	AA	AA	GG	AA	AA	GG	AA	AA	GG	AA
11062423	A/G	Ca6	29269163	.	.	.	.	.	.	.	AA	GG	NN	AA	GG	GG	GG	GG	GG	AA	NN	AA	GG	AA	AA	GG	GG	AA	GG	GG	GG	AA	AA	AA	AA	GG	GG	GG	GG	GG	AA	GG	GG	GG	GG	GG	GG	GG	GG
11062552	A/G	Ca4	29485142	.	.	.	.	.	.	.	AA	AA	AA	AA	AA	AA	AA	GG	GG	GG	AA	AA	AA	AA	AA	AA	AA	GG	AA	AA	AA	AA	AA	AA	NN	AA	NN	GG	AA	AA	AA	AA	NN	AA	AA	AA	NN	GG	AA
5824775	A/G	Ca4	29694321	.	.	.	.	.	.	.	AA	GG	AA	AA	GG	GG	GG	GG	GG	GG	GG	GG	GG	AA	GG	GG	GG	GG	GG	GG	AA	GG	AA	GG	GG	NN	GG	GG	GG	NN	GG	AA	GG	GG	AA	GG	NN	GG	AA
5825214	A/G	Ca2	29723958	.	.	.	.	.	.	.	AA	GG	GG	GG	GG	AA	GG	GG	GG	GG	GG	GG	GG	GG	AA	AA	AA	GG	GG	AA	GG	AA	NN	AA	GG	GG	AA	AA	AA	AA	GG	GG	AA	GG	GG	AA	AA	GG	GG
5824766	A/G	Ca2	29724018	.	.	.	.	.	.	.	AA	GG	GG	GG	GG	AA	GG	GG	GG	GG	GG	GG	GG	GG	AA	AA	AA	GG	GG	AA	GG	AA	NN	AA	GG	GG	AA	AA	NN	AA	GG	GG	NN	GG	GG	AA	AA	GG	GG
5825993|F|0-30:C>T-30:C>T	A/G	Ca2	29724488	.	.	.	.	.	.	.	AA	GG	GG	GG	GG	AG	GG	GG	GG	GG	GG	GG	GG	GG	AA	AA	AA	GG	GG	AA	GG	AA	AG	AA	GG	GG	AA	AA	AG	AA	GG	GG	AG	GG	GG	AA	AA	GG	GG
5825282|F|0-60:G>A-60:G>A	A/G	Ca5	29777404	.	.	.	.	.	.	.	AA	AA	GG	AG	GG	AA	GG	AA	AA	AA	AA	AA	AA	GG	GG	GG	AG	AG	GG	AA	GG	AG	GG	GG	AA	AA	AG	GG	AA	GG	GG	AA	GG	GG	AA	GG	AA	AA	GG
5826097|F|0-13:T>C-13:T>C	A/G	Ca1	29901010	.	.	.	.	.	.	.	GG	GG	AG	GG	AA	AG	AA	AA	GG	GG	GG	GG	GG	GG	AA	AA	AA	AG	GG	GG	GG	AA	GG	AA	GG	GG	AA	AA	AG	AG	GG	GG	AA	AA	AG	AA	AA	GG	AA
10257760	A/G	Ca4	29961702	.	.	.	.	.	.	.	GG	GG	GG	GG	GG	GG	GG	NN	AA	NN	GG	GG	GG	GG	GG	GG	GG	AA	GG	GG	GG	GG	GG	GG	GG	GG	AA	AA	GG	GG	GG	GG	GG	GG	GG	GG	AA	NN	GG
10259829	A/G	Ca4	29961768	.	.	.	.	.	.	.	GG	GG	GG	GG	GG	GG	GG	AA	AA	NN	NN	GG	GG	GG	GG	GG	GG	AA	GG	GG	GG	GG	GG	GG	GG	GG	AA	AA	GG	NN	NN	GG	GG	GG	GG	GG	AA	NN	GG
23870348	A/G	Ca4	30051701	.	.	.	.	.	.	.	GG	GG	GG	GG	GG	GG	GG	NN	AA	AA	NN	GG	GG	GG	GG	GG	GG	AA	GG	GG	GG	GG	GG	GG	GG	GG	AA	AA	GG	GG	GG	GG	GG	GG	GG	GG	AA	AA	GG
5824929	A/G	Ca2	30220930	.	.	.	.	.	.	.	GG	AA	GG	GG	GG	GG	GG	AA	AA	AA	AA	AA	AA	GG	GG	GG	GG	AA	GG	GG	GG	GG	AA	GG	AA	AA	GG	GG	AA	GG	GG	AA	GG	AA	AA	GG	GG	AA	GG
5825981	A/G	Ca1	30388211	.	.	.	.	.	.	.	AA	AA	AA	AA	GG	NN	GG	GG	AA	AA	AA	AA	AA	AA	GG	GG	GG	AA	AA	AA	AA	GG	AA	GG	AA	AA	GG	GG	NN	NN	AA	AA	GG	GG	AA	GG	GG	AA	GG
10259284	A/G	Ca4	30445289	.	.	.	.	.	.	.	GG	AA	GG	GG	AA	AA	AA	AA	AA	AA	NN	AA	AA	AA	AA	AA	AA	AA	AA	AA	AA	AA	NN	AA	AA	AA	AA	AA	AA	AA	AA	AA	AA	GG	AA	AA	NN	AA	AA
10260031	A/G	Ca4	30512842	.	.	.	.	.	.	.	AA	AA	AA	AA	AA	AA	AA	GG	GG	GG	AA	AA	NN	AA	AA	AA	AA	GG	AA	AA	AA	AA	AA	AA	AA	NN	NN	GG	AA	AA	AA	AA	AA	AA	AA	NN	NN	GG	AA
10269533	A/G	Ca7	30839765	.	.	.	.	.	.	.	AA	AA	AA	AA	GG	AA	AA	AA	AA	AA	AA	AA	AA	AA	AA	GG	NN	AA	AA	AA	AA	AA	AA	GG	AA	AA	AA	AA	AA	AA	AA	AA	GG	AA	AA	NN	AA	AA	AA
5826168	A/G	Ca4	30882897	.	.	.	.	.	.	.	AA	AA	AA	AA	AA	AA	AA	GG	GG	GG	AA	AA	AA	AA	AA	AA	AA	GG	GG	AA	AA	AA	AA	AA	AA	AA	NN	GG	AA	AA	AA	AA	AA	AA	AA	AA	NN	GG	AA
10260070	A/G	Ca4	30882953	.	.	.	.	.	.	.	AA	AA	AA	AA	AA	AA	AA	GG	GG	GG	AA	AA	AA	AA	AA	AA	AA	GG	GG	AA	AA	AA	AA	AA	AA	AA	NN	GG	AA	AA	AA	AA	AA	AA	AA	AA	NN	GG	AA
11062347	A/G	Ca5	30910804	.	.	.	.	.	.	.	AA	AA	NN	AA	AA	AA	AA	AA	NN	GG	GG	AA	GG	AA	AA	AA	AA	AA	GG	GG	AA	AA	AA	AA	AA	AA	AA	AA	AA	AA	AA	AA	AA	AA	AA	AA	AA	AA	NN
5825462	A/G	Ca7	31071994	.	.	.	.	.	.	.	AA	GG	GG	GG	GG	GG	GG	GG	GG	GG	AA	GG	GG	AA	GG	GG	GG	AA	AA	GG	AA	GG	NN	GG	GG	GG	GG	GG	GG	GG	GG	GG	GG	GG	GG	GG	GG	GG	AA
5824634	A/G	Ca7	31072056	.	.	.	.	.	.	.	AA	GG	GG	GG	GG	GG	GG	GG	GG	GG	AA	GG	GG	AA	GG	GG	GG	AA	AA	GG	AA	GG	NN	GG	GG	GG	GG	GG	GG	GG	GG	GG	GG	GG	GG	GG	GG	GG	NN
5825012	A/G	Ca7	31093388	.	.	.	.	.	.	.	AA	GG	GG	GG	GG	GG	GG	GG	GG	GG	AA	GG	GG	AA	GG	GG	GG	AA	AA	GG	AA	GG	NN	GG	GG	GG	GG	GG	GG	GG	GG	GG	GG	GG	GG	GG	GG	GG	AA
8822703	A/G	Ca7	31158665	.	.	.	.	.	.	.	AA	GG	GG	GG	GG	GG	GG	GG	GG	GG	AA	GG	GG	GG	GG	GG	GG	AA	GG	GG	GG	GG	GG	GG	GG	GG	GG	GG	GG	GG	GG	GG	GG	GG	GG	GG	GG	GG	GG
5825238|F|0-18:C>G-18:C>G	A/G	Ca7	31909594	.	.	.	.	.	.	.	AG	GG	GG	GG	GG	AG	GG	AA	AA	AA	AG	GG	GG	GG	AA	GG	AA	AA	AA	AA	GG	AA	GG	AA	GG	GG	AG	GG	AA	AA	GG	GG	AA	GG	GG	AA	AG	AA	GG
5825855	A/G	Ca7	31995033	.	.	.	.	.	.	.	AA	AA	AA	AA	AA	GG	AA	GG	GG	GG	AA	AA	AA	AA	GG	AA	NN	AA	GG	GG	AA	GG	AA	GG	AA	AA	NN	AA	GG	GG	AA	AA	GG	AA	AA	GG	NN	GG	AA
5825856	A/G	Ca7	31995033	.	.	.	.	.	.	.	GG	GG	GG	GG	GG	AA	GG	AA	AA	AA	NN	GG	GG	GG	AA	GG	AA	GG	AA	AA	GG	AA	GG	AA	GG	GG	NN	GG	AA	NN	GG	GG	AA	GG	GG	AA	AA	AA	GG
5825908|F|0-64:A>C-64:A>C	A/G	Ca7	32014770	.	.	.	.	.	.	.	GG	GG	GG	GG	GG	AA	GG	AA	AA	AA	AG	GG	GG	GG	AA	GG	AA	GG	AA	AA	GG	AA	GG	AA	GG	GG	AG	GG	AA	AA	GG	GG	AA	GG	GG	AA	AA	AA	GG
5826010	A/G	Ca7	32015796	.	.	.	.	.	.	.	AA	AA	AA	AA	AA	NN	AA	GG	GG	GG	AA	AA	AA	AA	GG	AA	GG	AA	GG	GG	AA	GG	AA	GG	AA	AA	NN	AA	GG	NN	AA	AA	GG	AA	AA	GG	GG	GG	AA
5826011	A/G	Ca7	32015796	.	.	.	.	.	.	.	GG	GG	GG	GG	GG	AA	GG	AA	AA	AA	NN	GG	GG	GG	AA	GG	AA	GG	AA	AA	GG	AA	GG	AA	GG	GG	NN	GG	AA	AA	NN	GG	AA	GG	GG	AA	AA	AA	GG
5825549|F|0-67:A>T-67:A>T	A/G	Ca7	32051045	.	.	.	.	.	.	.	GG	GG	GG	GG	GG	AG	GG	AA	AA	AA	AG	GG	GG	GG	AA	AG	AA	GG	AA	AA	GG	AA	GG	AA	GG	GG	AG	GG	AA	AA	GG	GG	AA	GG	GG	AA	AG	AA	GG
5825832|F|0-27:A>C-27:A>C	A/G	Ca7	32055147	.	.	.	.	.	.	.	GG	GG	GG	GG	GG	AG	GG	AA	AA	AA	AG	GG	GG	GG	AA	GG	AG	GG	AA	AA	GG	AA	GG	AA	GG	GG	AG	GG	AA	AA	GG	GG	AA	GG	GG	AA	AA	AA	GG
5825827|F|0-9:G>A-9:G>A	A/G	Ca7	32055213	.	.	.	.	.	.	.	AA	AA	AA	AA	AA	GG	AA	GG	GG	GG	AG	AA	AA	AA	GG	AA	GG	AA	GG	GG	AA	GG	AA	GG	AA	AA	AG	AA	GG	AG	AA	AA	GG	AA	AA	GG	GG	GG	AA
5825828	A/G	Ca7	32055213	.	.	.	.	.	.	.	AA	AA	AA	AA	AA	GG	AA	GG	GG	GG	AA	AA	AA	AA	GG	AA	GG	AA	GG	GG	AA	GG	AA	GG	AA	AA	NN	NN	GG	NN	AA	AA	GG	AA	AA	GG	GG	GG	AA
5825827	A/G	Ca7	32055213	.	.	.	.	.	.	.	GG	GG	GG	GG	GG	AA	GG	AA	AA	AA	NN	GG	GG	GG	AA	GG	AA	GG	AA	AA	GG	AA	GG	AA	GG	GG	NN	GG	AA	AA	GG	GG	AA	GG	GG	AA	AA	AA	GG
8776045|F|0-42:C>T-42:C>T	A/G	Ca7	32061327	.	.	.	.	.	.	.	AA	AA	AA	AA	AA	AG	AA	GG	GG	GG	AG	AA	AA	AA	GG	AA	GG	AA	GG	GG	AA	GG	AA	GG	AA	AA	GG	AA	GG	GG	AG	AA	GG	AA	AA	GG	AG	GG	AA
5824712	A/G	Ca7	32065152	.	.	.	.	.	.	.	AA	AA	AA	AA	AA	GG	AA	GG	GG	GG	NN	AA	AA	AA	GG	AA	GG	AA	GG	GG	AA	GG	AA	GG	AA	AA	NN	AA	GG	GG	AA	AA	GG	AA	AA	GG	GG	GG	AA
5824852	A/G	Ca7	32065152	.	.	.	.	.	.	.	GG	GG	GG	GG	GG	AA	GG	AA	AA	AA	NN	GG	GG	GG	AA	GG	AA	GG	AA	AA	GG	AA	GG	AA	GG	GG	NN	GG	AA	AA	NN	GG	NN	GG	GG	AA	AA	AA	GG
5824597	A/G	Ca7	32096059	.	.	.	.	.	.	.	AA	AA	AA	AA	AA	GG	AA	GG	GG	GG	NN	AA	AA	AA	GG	AA	GG	AA	GG	GG	AA	GG	AA	GG	AA	NN	NN	AA	GG	NN	NN	AA	GG	NN	AA	GG	GG	GG	AA
5824815	A/G	Ca7	32096063	.	.	.	.	.	.	.	GG	GG	GG	GG	GG	AA	GG	AA	AA	AA	NN	GG	GG	GG	AA	GG	AA	GG	AA	AA	GG	AA	GG	AA	GG	GG	NN	GG	AA	AA	NN	GG	AA	GG	GG	NN	NN	AA	GG
5824831	A/G	Ca4	32884640	.	.	.	.	.	.	.	GG	AA	GG	GG	AA	AA	AA	AA	AA	AA	GG	NN	AA	GG	AA	AA	AA	AA	AA	AA	GG	AA	GG	AA	NN	AA	AA	AA	AA	AA	AA	AA	NN	GG	GG	AA	AA	AA	GG
10267261	A/G	Ca7	32930726	.	.	.	.	.	.	.	AA	GG	AA	NN	AA	AA	AA	AA	AA	AA	NN	AA	AA	AA	GG	AA	AA	AA	AA	AA	AA	AA	AA	AA	NN	AA	AA	GG	AA	NN	AA	NN	NN	AA	AA	NN	AA	AA	AA
5825901|F|0-28:T>C-28:T>C	A/G	Ca4	32964311	.	.	.	.	.	.	.	GG	AA	GG	GG	AG	AA	AA	AA	AA	AA	AG	AA	AA	GG	AA	AA	AA	AA	AA	AA	GG	AA	GG	AA	AA	AA	AA	AA	AA	AA	AA	AA	AA	GG	GG	AA	AA	AA	GG
5825463|F|0-19:C>T-19:C>T	A/G	Ca2	33003215	.	.	.	.	.	.	.	GG	GG	GG	GG	AA	AG	AA	GG	GG	GG	GG	GG	GG	GG	AA	AA	AA	AG	AA	AA	GG	AA	GG	AA	GG	GG	AA	AA	GG	AA	GG	GG	AA	GG	GG	AA	AA	GG	GG
5825962|F|0-8:C>A-8:C>A	A/G	Ca3	33165136	.	.	.	.	.	.	.	GG	AA	GG	GG	AA	AG	AA	AA	AA	AA	AA	AA	AA	GG	GG	AA	GG	AA	AA	AA	GG	GG	GG	AG	AA	AA	AG	AA	AG	GG	GG	AA	AA	AA	GG	GG	GG	AA	GG
5825645	A/G	Ca4	33250603	.	.	.	.	.	.	.	GG	AA	GG	GG	AA	AA	AA	AA	AA	AA	NN	AA	AA	GG	AA	AA	AA	AA	AA	AA	GG	AA	GG	AA	AA	NN	AA	AA	NN	AA	AA	AA	NN	GG	GG	AA	AA	AA	GG
5825024	A/G	Ca4	33250613	.	.	.	.	.	.	.	AA	GG	AA	AA	GG	GG	GG	GG	GG	GG	AA	GG	GG	AA	GG	GG	GG	GG	GG	GG	AA	GG	AA	GG	GG	GG	GG	GG	GG	GG	GG	GG	GG	AA	AA	GG	GG	GG	AA
5825802	A/G	Ca4	33313016	.	.	.	.	.	.	.	GG	AA	GG	GG	AA	AA	AA	AA	AA	AA	GG	AA	AA	GG	AA	AA	NN	AA	AA	AA	GG	AA	GG	AA	NN	AA	NN	AA	AA	AA	AA	AA	NN	GG	GG	AA	AA	AA	GG
5825246	A/G	Ca4	33313082	.	.	.	.	.	.	.	AA	GG	AA	AA	GG	GG	GG	GG	GG	GG	AA	GG	GG	AA	GG	GG	GG	GG	GG	GG	AA	GG	AA	GG	GG	GG	GG	GG	GG	GG	GG	GG	GG	NN	AA	GG	GG	GG	AA
5825245	A/G	Ca4	33313082	.	.	.	.	.	.	.	GG	AA	GG	GG	AA	AA	AA	AA	AA	AA	NN	AA	AA	GG	AA	AA	AA	AA	AA	AA	GG	AA	GG	AA	AA	AA	AA	AA	AA	AA	AA	AA	AA	GG	GG	AA	AA	AA	GG
5826157|F|0-13:C>T-13:C>T	A/G	Ca4	33318843	.	.	.	.	.	.	.	AG	AA	GG	GG	AA	AA	AA	AA	AA	AA	AG	AA	AA	GG	AA	AA	AA	AA	AA	AA	GG	AA	GG	AA	AA	AA	AA	AA	AA	AA	AA	AA	AA	GG	GG	AA	AA	AA	GG
5824821	A/G	Ca4	33319797	.	.	.	.	.	.	.	GG	AA	GG	GG	AA	AA	AA	AA	AA	AA	NN	AA	AA	GG	AA	AA	NN	AA	AA	AA	GG	AA	GG	AA	AA	AA	AA	AA	AA	AA	AA	AA	AA	GG	GG	AA	AA	AA	GG
5824602	A/G	Ca4	33331325	.	.	.	.	.	.	.	AA	GG	AA	AA	GG	GG	GG	GG	GG	GG	AA	GG	GG	AA	GG	GG	GG	GG	GG	GG	AA	GG	AA	GG	GG	GG	GG	GG	GG	GG	GG	GG	GG	AA	AA	GG	GG	GG	AA
5824620	A/G	Ca4	33331391	.	.	.	.	.	.	.	AA	GG	AA	AA	GG	GG	GG	GG	GG	GG	AA	GG	GG	AA	GG	GG	GG	GG	GG	GG	AA	GG	AA	GG	GG	GG	GG	GG	GG	GG	GG	GG	GG	NN	AA	GG	GG	GG	AA
5824765	A/G	Ca4	33509189	.	.	.	.	.	.	.	GG	GG	GG	GG	GG	GG	GG	GG	GG	GG	GG	GG	GG	AA	GG	GG	GG	GG	GG	GG	AA	GG	NN	GG	GG	GG	GG	GG	GG	GG	GG	GG	GG	GG	AA	GG	GG	GG	AA
5825711	A/G	Ca4	33509260	.	.	.	.	.	.	.	GG	GG	GG	GG	GG	GG	GG	GG	GG	GG	GG	GG	GG	AA	GG	GG	GG	GG	GG	GG	AA	GG	AA	GG	GG	GG	GG	GG	GG	GG	GG	GG	GG	GG	AA	GG	GG	GG	AA
5826015	A/G	Ca4	33633288	.	.	.	.	.	.	.	AA	GG	AA	AA	GG	GG	GG	GG	GG	GG	AA	GG	GG	AA	GG	GG	GG	GG	GG	GG	AA	GG	AA	GG	GG	GG	GG	GG	GG	GG	GG	NN	GG	AA	AA	GG	GG	GG	AA
5824830	A/G	Ca4	33633288	.	.	.	.	.	.	.	GG	AA	GG	GG	AA	AA	AA	AA	AA	AA	NN	AA	AA	GG	AA	AA	AA	AA	AA	AA	GG	AA	GG	AA	AA	AA	AA	AA	AA	AA	AA	AA	AA	GG	GG	AA	AA	AA	GG
5825061	A/G	Ca4	33633789	.	.	.	.	.	.	.	GG	AA	GG	GG	AA	AA	AA	AA	AA	AA	NN	AA	AA	GG	AA	AA	AA	AA	AA	AA	GG	AA	GG	AA	AA	AA	AA	NN	AA	AA	AA	AA	NN	GG	GG	AA	AA	AA	GG
5826230|F|0-5:T>G-5:T>G	A/G	Ca4	33634835	.	.	.	.	.	.	.	AA	GG	AA	AA	GG	GG	GG	GG	GG	GG	AG	GG	GG	AA	GG	GG	GG	GG	GG	GG	AA	GG	AA	GG	GG	GG	GG	GG	GG	GG	GG	GG	GG	AA	AA	GG	GG	GG	AA
5826230	A/G	Ca4	33634835	.	.	.	.	.	.	.	GG	AA	GG	GG	AA	AA	AA	AA	AA	AA	NN	AA	AA	GG	AA	AA	AA	AA	AA	AA	GG	AA	GG	AA	AA	AA	NN	AA	AA	AA	AA	AA	AA	GG	GG	AA	AA	AA	GG
10269936	A/G	Ca6	33767477	.	.	.	.	.	.	.	AA	AA	AA	AA	GG	NN	GG	AA	AA	AA	AA	AA	AA	AA	GG	GG	GG	AA	AA	AA	NN	GG	AA	GG	AA	AA	NN	GG	AA	NN	AA	AA	GG	AA	AA	GG	AA	AA	AA
8822692	A/G	Ca7	33920102	.	.	.	.	.	.	.	AA	GG	GG	GG	GG	GG	GG	GG	GG	GG	AA	GG	GG	GG	GG	GG	NN	AA	GG	GG	GG	GG	GG	GG	GG	GG	GG	GG	GG	GG	GG	GG	GG	GG	GG	GG	GG	GG	GG
8822691	A/G	Ca7	33920168	.	.	.	.	.	.	.	AA	GG	GG	GG	GG	GG	GG	GG	GG	GG	AA	GG	GG	GG	GG	GG	GG	AA	GG	GG	GG	GG	GG	GG	GG	GG	GG	GG	GG	GG	GG	GG	GG	GG	GG	GG	GG	GG	GG
5826154	A/G	Ca7	34042829	.	.	.	.	.	.	.	GG	AA	AA	AA	AA	AA	AA	AA	AA	AA	NN	AA	AA	AA	AA	AA	AA	GG	AA	AA	AA	AA	AA	AA	AA	AA	AA	AA	AA	AA	AA	AA	NN	AA	AA	NN	AA	AA	AA
8822701	A/G	Ca7	34042829	.	.	.	.	.	.	.	AA	GG	GG	GG	GG	GG	GG	GG	GG	GG	AA	GG	GG	GG	GG	GG	GG	AA	GG	GG	GG	GG	GG	GG	GG	GG	GG	GG	GG	GG	GG	GG	GG	GG	GG	GG	GG	GG	GG
8822576	A/G	Ca7	34061049	.	.	.	.	.	.	.	GG	AA	AA	AA	AA	AA	AA	AA	AA	AA	AA	AA	AA	AA	AA	AA	AA	GG	AA	AA	AA	AA	AA	AA	AA	AA	NN	AA	AA	NN	AA	AA	AA	NN	AA	AA	AA	AA	AA
8822694	A/G	Ca7	34061049	.	.	.	.	.	.	.	AA	GG	GG	GG	GG	GG	GG	GG	GG	GG	NN	GG	GG	GG	GG	GG	GG	AA	GG	GG	GG	GG	GG	GG	GG	GG	GG	GG	GG	GG	GG	GG	GG	GG	GG	GG	GG	GG	GG
8822705	A/G	Ca7	34061532	.	.	.	.	.	.	.	AA	GG	GG	GG	GG	GG	GG	GG	GG	GG	AA	GG	GG	GG	GG	GG	GG	AA	GG	GG	GG	GG	GG	GG	GG	GG	GG	GG	GG	GG	GG	GG	GG	GG	GG	GG	GG	GG	GG
5825862	A/G	Ca4	34185594	.	.	.	.	.	.	.	AA	GG	AA	AA	GG	GG	GG	GG	GG	GG	AA	GG	GG	AA	GG	GG	GG	GG	GG	GG	AA	GG	AA	NN	GG	GG	GG	GG	GG	GG	GG	GG	GG	AA	AA	GG	GG	GG	AA
5825863	A/G	Ca4	34185594	.	.	.	.	.	.	.	GG	AA	GG	GG	AA	AA	AA	AA	AA	AA	GG	AA	NN	GG	AA	AA	AA	AA	AA	AA	GG	AA	GG	AA	AA	AA	NN	AA	AA	AA	AA	AA	AA	GG	GG	AA	AA	AA	GG
5824607	A/G	Ca4	34209566	.	.	.	.	.	.	.	AA	GG	AA	AA	GG	GG	GG	GG	GG	GG	AA	GG	GG	AA	GG	GG	GG	GG	GG	GG	AA	GG	AA	GG	GG	GG	GG	GG	GG	GG	GG	GG	GG	NN	AA	GG	GG	GG	AA
5825681	A/G	Ca6	34215396	.	.	.	.	.	.	.	AA	GG	GG	AA	AA	AA	GG	AA	AA	AA	NN	GG	NN	AA	AA	GG	AA	AA	AA	AA	AA	AA	GG	NN	AA	AA	AA	AA	AA	NN	GG	NN	GG	AA	GG	AA	AA	AA	AA
15979637	A/G	Ca4	34221361	.	.	.	.	.	.	.	GG	GG	GG	GG	GG	GG	GG	AA	AA	AA	GG	GG	GG	GG	GG	GG	GG	GG	GG	GG	GG	GG	GG	GG	GG	GG	NN	GG	GG	GG	GG	GG	GG	GG	GG	GG	GG	AA	GG
5825556	A/G	Ca4	34317964	.	.	.	.	.	.	.	AA	GG	AA	AA	GG	GG	GG	GG	GG	GG	AA	GG	GG	AA	GG	GG	GG	GG	GG	GG	AA	GG	AA	GG	GG	GG	GG	GG	GG	GG	GG	GG	GG	AA	AA	GG	GG	NN	AA
23871260	A/G	Ca4	34317964	.	.	.	.	.	.	.	GG	GG	GG	GG	GG	GG	GG	AA	AA	AA	NN	GG	GG	GG	GG	GG	GG	GG	GG	GG	GG	GG	GG	GG	GG	GG	NN	GG	GG	GG	GG	GG	GG	GG	GG	GG	AA	AA	GG
5824865	A/G	Ca4	34337273	.	.	.	.	.	.	.	GG	AA	GG	GG	AA	AA	AA	GG	GG	GG	GG	AA	AA	GG	AA	AA	AA	AA	AA	AA	GG	AA	GG	AA	AA	AA	NN	AA	AA	AA	AA	AA	AA	GG	GG	NN	NN	GG	GG
5824790	A/G	Ca1	34376055	.	.	.	.	.	.	.	AA	AA	AA	GG	GG	GG	GG	GG	AA	AA	AA	AA	AA	AA	GG	GG	GG	AA	AA	GG	AA	GG	AA	GG	NN	AA	GG	GG	AA	GG	AA	AA	GG	GG	AA	GG	GG	AA	GG
5824768	A/G	Ca1	34376121	.	.	.	.	.	.	.	NN	AA	AA	GG	GG	GG	GG	GG	AA	AA	AA	AA	AA	AA	GG	GG	GG	AA	AA	GG	AA	GG	AA	GG	AA	AA	GG	GG	NN	GG	AA	AA	GG	GG	AA	GG	GG	AA	GG
5826034	A/G	Ca4	34394342	.	.	.	.	.	.	.	AA	GG	AA	AA	GG	GG	GG	AA	AA	NN	AA	GG	GG	AA	GG	GG	GG	GG	GG	GG	AA	GG	AA	GG	GG	GG	NN	GG	GG	GG	GG	GG	GG	AA	AA	GG	AA	AA	NN
5826033	A/G	Ca4	34394342	.	.	.	.	.	.	.	GG	AA	GG	GG	AA	AA	AA	GG	GG	GG	GG	AA	AA	GG	AA	AA	AA	AA	AA	AA	GG	AA	GG	AA	AA	AA	NN	AA	AA	AA	AA	AA	AA	GG	GG	AA	NN	GG	GG
10264264	A/G	Ca4	34394408	.	.	.	.	.	.	.	AA	AA	AA	AA	AA	AA	AA	GG	GG	GG	AA	AA	AA	AA	AA	AA	AA	AA	AA	AA	AA	AA	AA	AA	AA	AA	AA	AA	AA	AA	AA	AA	AA	AA	AA	AA	GG	GG	AA
23870354	A/G	Ca4	34394408	.	.	.	.	.	.	.	GG	GG	GG	GG	GG	GG	GG	AA	AA	AA	NN	GG	GG	GG	GG	GG	GG	GG	GG	GG	GG	GG	GG	GG	GG	GG	AA	GG	GG	GG	GG	GG	GG	GG	GG	GG	AA	AA	GG
5826233|F|0-53:C>T-53:C>T	A/G	Ca4	34426115	.	.	.	.	.	.	.	GG	AA	GG	GG	AA	AA	AA	AA	AA	AA	AG	AA	AG	GG	AA	AA	AA	AA	AA	AG	GG	AA	GG	AA	AA	AA	AA	AA	AA	AA	AA	AA	AA	GG	GG	AA	AA	AA	GG
5825676	A/G	Ca4	34450794	.	.	.	.	.	.	.	AA	GG	AA	AA	GG	GG	GG	GG	GG	GG	AA	GG	GG	AA	GG	GG	GG	GG	GG	GG	AA	GG	AA	GG	GG	GG	GG	GG	GG	GG	GG	GG	GG	AA	AA	GG	GG	GG	AA
5825220	A/G	Ca4	34468504	.	.	.	.	.	.	.	AA	GG	AA	AA	GG	GG	GG	GG	GG	GG	AA	GG	GG	AA	GG	GG	GG	GG	GG	GG	AA	GG	AA	GG	GG	GG	GG	GG	GG	GG	GG	GG	GG	AA	AA	GG	GG	GG	AA
5824795	A/G	Ca4	34468659	.	.	.	.	.	.	.	AA	GG	AA	AA	GG	GG	GG	GG	GG	GG	AA	GG	GG	AA	GG	GG	GG	GG	GG	GG	AA	GG	AA	GG	GG	GG	GG	GG	GG	GG	GG	GG	GG	AA	AA	GG	GG	GG	AA
5824717	A/G	Ca4	34468725	.	.	.	.	.	.	.	AA	GG	AA	AA	GG	GG	GG	GG	GG	GG	AA	GG	GG	AA	GG	GG	GG	GG	GG	GG	AA	GG	AA	GG	GG	GG	GG	GG	GG	GG	GG	GG	GG	NN	AA	GG	GG	GG	AA
5824855	A/G	Ca4	34468725	.	.	.	.	.	.	.	GG	AA	GG	GG	AA	AA	AA	AA	AA	AA	NN	NN	AA	GG	AA	AA	AA	AA	AA	AA	GG	AA	GG	NN	AA	AA	AA	AA	AA	AA	AA	AA	AA	GG	GG	AA	AA	AA	GG
5824867	A/G	Ca4	34503631	.	.	.	.	.	.	.	GG	AA	GG	GG	AA	AA	AA	GG	GG	GG	GG	AA	AA	GG	AA	AA	AA	AA	AA	AA	GG	AA	GG	AA	AA	AA	NN	AA	AA	AA	AA	NN	AA	GG	GG	AA	GG	GG	GG
5825949	A/G	Ca4	34503697	.	.	.	.	.	.	.	AA	AA	AA	AA	AA	AA	AA	GG	GG	GG	AA	AA	AA	AA	AA	AA	AA	AA	AA	AA	AA	AA	AA	AA	AA	NN	NN	AA	AA	AA	AA	NN	AA	AA	AA	AA	NN	GG	NN
23870353	A/G	Ca4	34503697	.	.	.	.	.	.	.	GG	GG	GG	GG	GG	GG	GG	AA	AA	AA	NN	GG	GG	GG	GG	GG	GG	GG	GG	GG	GG	GG	GG	GG	GG	GG	NN	GG	GG	GG	GG	GG	GG	GG	GG	GG	AA	AA	GG
5825570	A/G	Ca4	34540937	.	.	.	.	.	.	.	AA	GG	AA	AA	GG	GG	GG	AA	AA	AA	AA	GG	GG	AA	GG	GG	GG	GG	GG	GG	NN	GG	AA	GG	GG	GG	NN	GG	GG	GG	GG	GG	GG	AA	AA	GG	AA	AA	AA
10259226	A/G	Ca4	34541003	.	.	.	.	.	.	.	AA	AA	AA	AA	AA	AA	AA	GG	GG	GG	AA	AA	AA	AA	AA	AA	AA	AA	AA	AA	AA	AA	AA	AA	AA	AA	NN	AA	AA	AA	AA	AA	AA	AA	AA	NN	NN	GG	AA
10261490	A/G	Ca4	34541003	.	.	.	.	.	.	.	GG	GG	GG	GG	GG	GG	GG	AA	AA	AA	NN	GG	GG	GG	GG	GG	GG	GG	GG	GG	GG	GG	GG	GG	GG	GG	NN	GG	GG	GG	GG	GG	GG	GG	GG	GG	AA	AA	GG
23870345	A/G	Ca4	34577234	.	.	.	.	.	.	.	GG	GG	GG	GG	GG	GG	GG	AA	NN	AA	GG	GG	GG	GG	GG	GG	GG	GG	GG	GG	GG	GG	GG	GG	GG	GG	AA	GG	GG	GG	GG	GG	GG	GG	GG	GG	AA	AA	GG
15979314	A/G	Ca4	34582351	.	.	.	.	.	.	.	GG	AA	GG	GG	NN	AA	AA	GG	GG	GG	GG	AA	AA	GG	NN	AA	AA	AA	AA	GG	GG	AA	GG	NN	AA	AA	AA	AA	AA	AA	AA	AA	AA	GG	GG	AA	GG	GG	GG
5824721	A/G	Ca1	34623693	.	.	.	.	.	.	.	AA	AA	AA	AA	GG	GG	GG	GG	AA	AA	AA	GG	AA	AA	GG	GG	GG	AA	AA	AA	AA	GG	AA	GG	AA	AA	GG	GG	NN	GG	AA	AA	GG	GG	AA	GG	GG	AA	GG
8822548	A/G	Ca4	34674601	.	.	.	.	.	.	.	AA	AA	AA	AA	AA	AA	AA	GG	GG	GG	AA	AA	AA	AA	AA	AA	AA	AA	AA	AA	AA	AA	AA	AA	AA	AA	NN	AA	AA	AA	AA	AA	AA	AA	AA	AA	NN	NN	AA
15989892	A/G	Ca2	34729699	.	.	.	.	.	.	.	GG	GG	GG	GG	GG	AA	GG	GG	GG	GG	GG	GG	GG	GG	AA	GG	AA	GG	GG	GG	AA	AA	GG	NN	GG	GG	GG	GG	GG	AA	GG	GG	GG	GG	GG	GG	NN	GG	AA
5825268|F|0-11:A>C-11:A>C	A/G	Ca1	34784999	.	.	.	.	.	.	.	GG	GG	GG	GG	AA	AA	AA	AA	GG	GG	GG	GG	GG	GG	AA	AA	AA	AG	GG	GG	GG	AA	GG	AA	GG	GG	AA	AA	AG	AA	GG	GG	AA	AA	AG	AA	AA	GG	AA
5824970	A/G	Ca3	34831876	.	.	.	.	.	.	.	AA	GG	AA	AA	GG	GG	GG	GG	GG	GG	GG	GG	GG	AA	GG	GG	GG	AA	AA	GG	AA	GG	AA	GG	GG	GG	GG	GG	NN	GG	GG	GG	GG	GG	AA	GG	GG	GG	AA
5824672	A/G	Ca3	34831909	.	.	.	.	.	.	.	AA	GG	AA	AA	GG	GG	GG	GG	GG	GG	GG	GG	GG	AA	GG	GG	GG	AA	AA	GG	AA	GG	AA	GG	GG	GG	GG	GG	NN	GG	GG	GG	GG	GG	AA	GG	GG	GG	AA
5824547	A/G	Ca1	35008728	.	.	.	.	.	.	.	AA	AA	AA	AA	GG	GG	GG	GG	AA	AA	AA	AA	AA	AA	GG	GG	GG	NN	AA	AA	AA	GG	AA	GG	AA	AA	GG	GG	NN	GG	AA	NN	GG	GG	AA	GG	GG	AA	GG
5824955	A/G	Ca1	35008794	.	.	.	.	.	.	.	AA	AA	AA	AA	GG	GG	GG	GG	AA	AA	AA	AA	AA	AA	GG	GG	GG	AA	AA	AA	AA	GG	AA	GG	AA	AA	GG	GG	NN	GG	AA	AA	GG	GG	AA	GG	GG	AA	GG
5825851	A/G	Ca4	35020641	.	.	.	.	.	.	.	AA	GG	AA	AA	GG	GG	GG	AA	AA	AA	AA	GG	GG	GG	GG	GG	GG	NN	GG	GG	AA	GG	AA	GG	GG	GG	NN	AA	GG	GG	GG	GG	GG	AA	AA	GG	AA	AA	AA
5825850	A/G	Ca4	35020641	.	.	.	.	.	.	.	GG	AA	GG	GG	AA	AA	AA	GG	GG	GG	GG	AA	NN	AA	AA	AA	AA	GG	AA	AA	GG	AA	GG	NN	AA	AA	NN	GG	AA	AA	AA	AA	AA	GG	GG	AA	GG	GG	GG
5825854	A/G	Ca4	35067233	.	.	.	.	.	.	.	GG	GG	GG	AA	GG	GG	GG	GG	GG	GG	GG	GG	GG	GG	GG	GG	GG	AA	GG	GG	AA	GG	GG	GG	GG	GG	GG	GG	GG	GG	GG	GG	GG	GG	AA	GG	GG	GG	AA
5825931	A/G	Ca4	35085582	.	.	.	.	.	.	.	AA	AA	AA	NN	AA	AA	AA	AA	AA	AA	AA	AA	AA	AA	AA	AA	AA	GG	AA	AA	GG	AA	AA	AA	NN	AA	AA	AA	AA	NN	AA	AA	AA	AA	NN	AA	AA	AA	GG
5825932	A/G	Ca4	35085582	.	.	.	.	.	.	.	GG	GG	GG	AA	GG	GG	GG	GG	GG	GG	GG	GG	GG	GG	GG	GG	GG	AA	GG	GG	AA	GG	GG	GG	GG	GG	GG	GG	GG	GG	GG	GG	GG	GG	AA	GG	GG	GG	AA
5825999	A/G	Ca4	35117295	.	.	.	.	.	.	.	AA	AA	AA	AA	AA	AA	AA	AA	AA	AA	AA	AA	AA	AA	AA	AA	AA	GG	AA	AA	GG	AA	AA	AA	NN	AA	NN	AA	AA	AA	AA	AA	NN	AA	NN	AA	AA	AA	GG
10265755	A/G	Ca3	35250197	.	.	.	.	.	.	.	AA	GG	GG	GG	GG	GG	GG	GG	GG	GG	GG	GG	GG	GG	GG	GG	GG	GG	GG	GG	GG	GG	GG	GG	GG	GG	GG	GG	GG	GG	GG	GG	GG	GG	GG	GG	GG	GG	NN
5825606	A/G	Ca4	35273060	.	.	.	.	.	.	.	AA	GG	AA	AA	GG	GG	GG	AA	AA	AA	NN	GG	GG	AA	GG	GG	GG	AA	GG	GG	AA	GG	AA	GG	GG	GG	GG	AA	GG	GG	GG	GG	GG	AA	AA	GG	AA	NN	AA
5825247	A/G	Ca4	35273127	.	.	.	.	.	.	.	AA	GG	AA	AA	GG	GG	GG	AA	AA	AA	AA	GG	GG	AA	GG	GG	GG	AA	GG	GG	AA	GG	AA	GG	GG	GG	NN	AA	GG	GG	GG	GG	GG	AA	AA	GG	AA	AA	AA
5824651	A/G	Ca4	35379834	.	.	.	.	.	.	.	AA	GG	AA	AA	GG	GG	GG	AA	AA	AA	AA	GG	GG	AA	GG	GG	GG	GG	GG	GG	GG	GG	AA	GG	GG	GG	NN	AA	GG	GG	GG	GG	GG	AA	GG	GG	AA	AA	GG
5825902	A/G	Ca4	35382486	.	.	.	.	.	.	.	AA	GG	AA	NN	GG	GG	GG	AA	AA	AA	AA	GG	GG	AA	GG	GG	GG	GG	GG	GG	GG	GG	AA	GG	GG	GG	NN	AA	GG	GG	GG	GG	GG	AA	GG	GG	AA	AA	GG
5825903	A/G	Ca4	35382486	.	.	.	.	.	.	.	GG	AA	GG	NN	AA	AA	AA	GG	GG	GG	GG	AA	AA	GG	AA	AA	AA	AA	AA	AA	AA	AA	GG	AA	AA	AA	NN	GG	AA	AA	AA	AA	AA	GG	AA	AA	NN	GG	AA
5824880	A/G	Ca4	35429480	.	.	.	.	.	.	.	GG	AA	GG	NN	AA	AA	AA	GG	GG	GG	GG	AA	AA	GG	AA	AA	AA	AA	AA	AA	AA	AA	GG	AA	AA	AA	AA	GG	AA	NN	AA	AA	AA	GG	AA	AA	NN	GG	AA
5825344	A/G	Ca4	35642687	.	.	.	.	.	.	.	GG	AA	GG	GG	AA	AA	AA	GG	GG	GG	GG	AA	AA	GG	AA	AA	AA	GG	AA	AA	GG	AA	GG	AA	AA	AA	NN	GG	NN	AA	AA	AA	AA	GG	GG	NN	NN	GG	GG
5824683	A/G	Ca4	35643383	.	.	.	.	.	.	.	AA	GG	AA	AA	GG	GG	GG	AA	AA	AA	AA	GG	GG	AA	GG	GG	GG	AA	GG	GG	AA	GG	AA	GG	GG	GG	AA	AA	GG	GG	GG	GG	GG	AA	AA	GG	AA	AA	AA
5824847	A/G	Ca4	35643383	.	.	.	.	.	.	.	GG	AA	GG	GG	AA	AA	AA	GG	GG	GG	GG	AA	AA	GG	AA	AA	AA	GG	AA	AA	GG	AA	GG	AA	AA	AA	NN	GG	AA	AA	AA	AA	NN	GG	GG	AA	NN	GG	GG
10269458|F|0-37:C>T-37:C>T	A/G	Ca4	35643533	.	.	.	.	.	.	.	GG	AA	GG	GG	AA	AA	AA	GG	GG	GG	GG	AA	AA	GG	AA	AA	AG	GG	AA	AA	AG	AA	GG	AA	AA	AA	AG	GG	AA	AA	AA	AA	AA	GG	GG	AA	AG	GG	GG
5824813	A/G	Ca4	35698661	.	.	.	.	.	.	.	AA	GG	GG	GG	GG	GG	GG	AA	AA	AA	GG	GG	GG	GG	GG	GG	GG	AA	GG	GG	AA	GG	GG	GG	GG	GG	NN	NN	GG	GG	GG	GG	GG	GG	NN	GG	AA	AA	AA
5824756	A/G	Ca4	35698732	.	.	.	.	.	.	.	GG	GG	AA	AA	GG	GG	GG	GG	GG	GG	AA	GG	GG	AA	GG	GG	GG	GG	GG	GG	GG	GG	AA	GG	GG	GG	GG	GG	GG	GG	GG	GG	GG	AA	NN	GG	GG	GG	GG
5825976	A/G	Ca4	35784622	.	.	.	.	.	.	.	GG	GG	AA	GG	GG	GG	GG	GG	GG	GG	GG	GG	GG	GG	GG	GG	GG	GG	GG	GG	GG	GG	AA	GG	GG	GG	GG	GG	GG	GG	GG	GG	GG	AA	NN	GG	GG	GG	GG
5825689	A/G	Ca4	35824309	.	.	.	.	.	.	.	AA	GG	AA	AA	GG	GG	GG	AA	AA	AA	AA	GG	GG	GG	GG	GG	GG	AA	GG	GG	AA	GG	AA	GG	GG	GG	NN	AA	GG	GG	GG	GG	GG	NN	AA	GG	NN	AA	AA
5824571	A/G	Ca4	35824346	.	.	.	.	.	.	.	GG	GG	AA	GG	GG	GG	GG	GG	GG	GG	GG	GG	GG	GG	GG	GG	GG	GG	GG	GG	GG	GG	AA	GG	GG	GG	GG	GG	GG	GG	GG	GG	GG	AA	NN	GG	GG	GG	GG
5824805	A/G	Ca4	35824346	.	.	.	.	.	.	.	AA	GG	GG	AA	GG	GG	GG	AA	AA	AA	AA	GG	GG	GG	GG	GG	GG	AA	GG	GG	AA	GG	GG	GG	GG	GG	NN	AA	GG	GG	GG	GG	GG	GG	AA	GG	AA	AA	AA
5825912	A/G	Ca4	35906017	.	.	.	.	.	.	.	AA	AA	GG	AA	AA	AA	AA	AA	AA	AA	AA	AA	AA	AA	AA	AA	AA	AA	AA	AA	AA	AA	GG	AA	AA	AA	NN	AA	AA	AA	AA	AA	AA	GG	NN	AA	AA	AA	AA
10269416	A/G	Ca4	35906017	.	.	.	.	.	.	.	GG	GG	AA	GG	GG	GG	GG	GG	GG	GG	GG	GG	GG	GG	GG	GG	GG	GG	GG	GG	GG	GG	AA	GG	GG	GG	GG	GG	GG	GG	GG	GG	GG	AA	GG	GG	GG	GG	GG
5824730	A/G	Ca4	36007288	.	.	.	.	.	.	.	GG	GG	AA	GG	GG	GG	GG	GG	GG	GG	GG	GG	GG	GG	GG	GG	GG	GG	GG	GG	GG	GG	AA	GG	GG	GG	GG	GG	GG	GG	GG	GG	GG	AA	GG	GG	GG	GG	GG
5825146	A/G	Ca4	36041411	.	.	.	.	.	.	.	GG	AA	NN	AA	AA	AA	AA	GG	GG	GG	AA	AA	AA	AA	AA	AA	AA	AA	AA	AA	GG	AA	AA	AA	NN	AA	AA	GG	AA	AA	AA	NN	AA	AA	GG	AA	NN	GG	GG
5825147	A/G	Ca4	36041411	.	.	.	.	.	.	.	AA	GG	GG	GG	GG	GG	GG	AA	AA	AA	NN	GG	GG	GG	GG	GG	GG	GG	GG	GG	AA	GG	GG	GG	GG	GG	GG	AA	GG	GG	GG	GG	GG	GG	NN	GG	AA	NN	AA
5826054|F|0-39:C>G-39:C>G	A/G	Ca4	36048409	.	.	.	.	.	.	.	GG	AA	NN	AA	AA	AA	AA	GG	GG	GG	AG	AA	AA	AA	AA	AA	AG	AA	AA	AA	GG	AA	NN	AA	AA	AA	AG	GG	AA	AA	AA	AA	AA	NN	GG	AA	AG	GG	GG
10269352	A/G	Ca4	36048409	.	.	.	.	.	.	.	GG	GG	AA	GG	GG	GG	GG	GG	GG	GG	GG	GG	GG	GG	GG	GG	GG	GG	GG	GG	GG	GG	AA	GG	GG	GG	GG	GG	GG	GG	GG	GG	GG	AA	NN	GG	GG	GG	GG
5826054	A/G	Ca4	36048409	.	.	.	.	.	.	.	NN	AA	GG	AA	AA	AA	AA	AA	AA	AA	AA	NN	AA	AA	AA	AA	AA	AA	AA	AA	AA	AA	GG	AA	AA	AA	AA	AA	AA	AA	AA	AA	AA	GG	NN	NN	AA	AA	NN
10268766	A/G	Ca4	36100110	.	.	.	.	.	.	.	GG	GG	AA	AA	GG	AA	GG	GG	GG	GG	AA	GG	GG	AA	AA	GG	AA	AA	GG	GG	GG	AA	AA	GG	GG	GG	GG	GG	NN	AA	GG	GG	GG	AA	GG	AA	NN	GG	GG
10258206	A/G	Ca4	36128853	.	.	.	.	.	.	.	GG	AA	GG	GG	AA	GG	AA	GG	GG	GG	GG	AA	AA	GG	GG	AA	GG	GG	AA	AA	GG	GG	GG	AA	AA	AA	AA	GG	NN	GG	AA	AA	AA	GG	GG	GG	GG	GG	GG
5824873	A/G	Ca4	36128919	.	.	.	.	.	.	.	GG	AA	GG	GG	AA	GG	AA	GG	GG	GG	GG	AA	AA	GG	GG	AA	GG	GG	AA	AA	GG	GG	GG	AA	AA	AA	NN	GG	NN	NN	AA	AA	AA	GG	GG	GG	NN	GG	GG
5826211	A/G	Ca4	36231643	.	.	.	.	.	.	.	GG	AA	AA	AA	AA	AA	AA	GG	GG	GG	AA	AA	AA	AA	AA	AA	AA	NN	AA	AA	GG	AA	AA	AA	AA	AA	NN	GG	NN	AA	AA	AA	AA	AA	GG	AA	NN	GG	GG
5826212	A/G	Ca4	36231643	.	.	.	.	.	.	.	AA	GG	GG	GG	GG	GG	GG	AA	AA	AA	GG	GG	GG	GG	GG	GG	GG	GG	GG	GG	AA	GG	GG	GG	GG	GG	NN	AA	GG	GG	GG	GG	GG	GG	AA	GG	AA	AA	AA
5825266	A/G	Ca3	36269552	.	.	.	.	.	.	.	GG	AA	GG	NN	AA	NN	AA	AA	AA	AA	AA	AA	AA	AA	GG	AA	GG	GG	GG	AA	GG	GG	AA	AA	AA	AA	AA	AA	AA	AA	AA	AA	GG	AA	GG	GG	AA	AA	GG
10260046	A/G	Ca6	36279519	.	.	.	.	.	.	.	AA	AA	AA	AA	AA	GG	AA	AA	AA	AA	AA	AA	AA	AA	GG	AA	AA	AA	AA	AA	AA	NN	AA	AA	AA	AA	AA	AA	NN	AA	AA	AA	AA	AA	AA	GG	NN	AA	AA
5826064	A/G	Ca4	36284807	.	.	.	.	.	.	.	AA	GG	AA	GG	GG	GG	GG	AA	AA	AA	NN	GG	GG	GG	GG	GG	GG	GG	GG	GG	AA	GG	AA	GG	GG	GG	NN	AA	GG	GG	AA	GG	GG	AA	AA	GG	AA	AA	AA
5824807	A/G	Ca4	36284807	.	.	.	.	.	.	.	GG	AA	GG	AA	AA	AA	AA	GG	GG	GG	AA	AA	AA	AA	AA	AA	AA	AA	AA	AA	GG	AA	GG	AA	AA	AA	NN	GG	AA	NN	GG	AA	AA	GG	GG	AA	NN	GG	GG
5825971|F|0-20:A>G-20:A>G	A/G	Ca1	36288539	.	.	.	.	.	.	.	GG	GG	GG	GG	AA	AG	AA	AA	GG	GG	GG	GG	GG	GG	AA	AA	AA	AG	GG	GG	GG	AA	GG	AA	GG	GG	AA	AA	AG	AA	AG	GG	AA	AA	GG	AA	AA	GG	AA
5825697|F|0-33:G>A-33:G>A	A/G	Ca1	36291294	.	.	.	.	.	.	.	GG	GG	GG	GG	AA	AG	AA	AA	GG	GG	GG	GG	GG	GG	AA	AA	AA	AG	GG	GG	GG	AA	GG	AA	GG	GG	AA	AA	AG	AG	GG	GG	AA	AA	GG	AA	AA	GG	AA
5825991|F|0-17:T>G-17:T>G	A/G	Ca1	36296914	.	.	.	.	.	.	.	GG	GG	GG	GG	AA	AG	AA	AA	GG	GG	GG	GG	GG	GG	AA	AA	AA	AG	GG	GG	GG	AA	GG	AA	GG	GG	AA	AA	AG	AG	GG	GG	AA	AA	GG	AA	AA	GG	AA
5826070|F|0-17:A>C-17:A>C	A/G	Ca1	36301836	.	.	.	.	.	.	.	GG	GG	GG	GG	AA	AA	AA	AA	GG	GG	GG	GG	GG	GG	AA	AA	AA	AG	GG	GG	GG	AA	GG	AA	GG	GG	AA	AA	AG	AG	GG	GG	AA	AA	GG	AA	AA	GG	AA
5825154|F|0-27:A>T-27:A>T	A/G	Ca4	36380622	.	.	.	.	.	.	.	GG	AA	AA	AA	AA	AA	AA	GG	GG	GG	AG	AA	AA	AA	AA	AA	AA	AA	AA	AA	GG	AA	AA	AA	AA	AA	AG	GG	AA	AA	AA	AA	AA	AA	GG	AA	AG	GG	GG
5824964	A/G	Ca4	36388452	.	.	.	.	.	.	.	GG	GG	AA	GG	GG	GG	GG	GG	GG	GG	GG	GG	GG	GG	GG	GG	GG	GG	GG	GG	GG	GG	AA	GG	NN	GG	GG	GG	GG	GG	AA	GG	GG	AA	NN	GG	GG	GG	GG
5826178	A/G	Ca4	36436225	.	.	.	.	.	.	.	AA	AA	GG	AA	AA	AA	AA	AA	AA	AA	AA	AA	AA	AA	AA	AA	AA	AA	AA	AA	AA	AA	GG	AA	AA	AA	AA	AA	AA	AA	GG	NN	AA	GG	AA	AA	AA	AA	NN
5826179	A/G	Ca4	36436225	.	.	.	.	.	.	.	GG	GG	AA	GG	GG	GG	GG	GG	GG	GG	GG	GG	GG	GG	GG	GG	GG	GG	GG	GG	GG	GG	AA	GG	GG	GG	GG	GG	GG	GG	AA	GG	GG	AA	NN	GG	GG	GG	GG
5825264	A/G	Ca4	36448528	.	.	.	.	.	.	.	AA	GG	GG	GG	GG	GG	GG	AA	AA	AA	NN	GG	GG	GG	GG	GG	GG	GG	GG	GG	AA	GG	GG	GG	GG	GG	NN	AA	GG	GG	GG	GG	GG	GG	AA	GG	AA	AA	NN
5824671	A/G	Ca4	36448600	.	.	.	.	.	.	.	AA	GG	AA	GG	GG	GG	GG	AA	AA	AA	NN	GG	GG	GG	GG	GG	GG	GG	GG	GG	AA	GG	AA	GG	GG	GG	NN	AA	GG	GG	AA	GG	GG	NN	AA	GG	NN	AA	AA
5824801	A/G	Ca4	36552602	.	.	.	.	.	.	.	AA	AA	AA	AA	AA	AA	AA	NN	NN	NN	AA	AA	AA	AA	AA	AA	AA	AA	AA	AA	AA	AA	GG	AA	AA	AA	AA	AA	AA	AA	NN	AA	AA	NN	AA	AA	GG	NN	AA
5825144	A/G	Ca4	36552606	.	.	.	.	.	.	.	GG	GG	AA	GG	GG	GG	GG	AA	AA	AA	GG	GG	GG	GG	GG	GG	GG	GG	GG	GG	GG	GG	AA	GG	GG	GG	NN	GG	GG	GG	AA	GG	GG	AA	GG	GG	AA	AA	GG
5826156|F|0-7:T>C-7:T>C	A/G	Ca4	36552668	.	.	.	.	.	.	.	GG	GG	AA	GG	GG	GG	GG	AA	AA	AA	AG	GG	GG	GG	GG	GG	GG	GG	GG	GG	GG	GG	AA	GG	GG	GG	AG	GG	GG	GG	AA	GG	GG	AA	GG	GG	AG	AA	GG
5826156	A/G	Ca4	36552668	.	.	.	.	.	.	.	AA	AA	GG	AA	AA	AA	AA	GG	GG	GG	AA	AA	AA	AA	AA	AA	AA	AA	AA	AA	AA	AA	GG	AA	AA	AA	NN	AA	AA	AA	GG	AA	AA	GG	AA	AA	NN	GG	AA
5826223	A/G	Ca4	36555635	.	.	.	.	.	.	.	GG	AA	GG	AA	AA	AA	AA	GG	GG	GG	AA	AA	AA	AA	AA	AA	AA	AA	AA	AA	GG	AA	GG	AA	AA	AA	NN	GG	AA	AA	GG	AA	AA	GG	GG	AA	NN	GG	GG
5826057	A/G	Ca4	36555676	.	.	.	.	.	.	.	AA	AA	GG	AA	AA	AA	AA	GG	GG	GG	AA	AA	AA	AA	AA	AA	AA	AA	AA	AA	AA	AA	GG	AA	AA	AA	NN	AA	AA	AA	NN	AA	AA	GG	AA	AA	NN	GG	AA
5825085	A/G	Ca4	36559325	.	.	.	.	.	.	.	AA	AA	GG	AA	AA	AA	AA	GG	GG	GG	AA	AA	AA	AA	AA	AA	AA	AA	AA	AA	AA	AA	GG	AA	AA	AA	NN	NN	AA	AA	GG	AA	NN	GG	AA	AA	NN	GG	AA
5824565	A/G	Ca4	36627478	.	.	.	.	.	.	.	GG	GG	AA	GG	GG	GG	GG	AA	AA	AA	GG	GG	GG	GG	GG	GG	GG	GG	GG	GG	AA	GG	AA	GG	GG	GG	NN	NN	GG	GG	AA	GG	GG	NN	AA	GG	AA	AA	AA
5824696	A/G	Ca2	36738037	.	.	.	.	.	.	.	AA	AA	AA	NN	AA	AA	AA	AA	AA	NN	AA	AA	AA	AA	AA	AA	AA	GG	GG	AA	AA	NN	NN	AA	AA	AA	AA	AA	AA	AA	AA	AA	AA	AA	AA	AA	AA	AA	NN
5826175	A/G	Ca4	36979088	.	.	.	.	.	.	.	AA	AA	AA	AA	AA	AA	AA	GG	GG	GG	AA	AA	AA	AA	AA	AA	AA	AA	AA	AA	AA	AA	AA	GG	AA	AA	GG	AA	NN	AA	AA	AA	AA	AA	AA	AA	NN	GG	AA
13144357	A/G	Ca4	36998781	.	.	.	.	.	.	.	AA	AA	AA	AA	AA	AA	AA	GG	GG	GG	AA	AA	AA	AA	AA	AA	AA	AA	AA	AA	AA	AA	AA	GG	AA	AA	GG	AA	AA	AA	AA	NN	AA	NN	AA	NN	NN	GG	AA
5825267	A/G	Ca4	36998847	.	.	.	.	.	.	.	AA	AA	AA	AA	AA	AA	AA	GG	GG	GG	AA	AA	AA	AA	AA	AA	AA	AA	AA	AA	AA	AA	AA	GG	AA	AA	GG	AA	NN	AA	AA	AA	AA	AA	NN	AA	NN	GG	AA
5824890	A/G	Ca7	37018242	.	.	.	.	.	.	.	GG	AA	AA	GG	AA	NN	AA	AA	AA	AA	AA	AA	AA	GG	GG	AA	GG	GG	GG	AA	GG	GG	AA	NN	AA	AA	NN	AA	GG	GG	NN	AA	GG	AA	AA	GG	AA	AA	GG
5824910	A/G	Ca7	37018308	.	.	.	.	.	.	.	GG	AA	AA	GG	AA	GG	AA	AA	AA	AA	AA	AA	AA	GG	GG	AA	GG	GG	GG	AA	GG	GG	AA	NN	AA	AA	NN	AA	GG	GG	GG	NN	GG	AA	AA	GG	NN	AA	GG
10257928	A/G	Ca4	37787210	.	.	.	.	.	.	.	AA	AA	AA	AA	AA	GG	AA	AA	AA	AA	AA	AA	AA	AA	GG	AA	GG	AA	AA	AA	AA	GG	AA	AA	AA	AA	AA	AA	NN	GG	AA	AA	AA	AA	AA	GG	AA	AA	AA
10260030	A/G	Ca4	37797596	.	.	.	.	.	.	.	AA	AA	NN	NN	AA	AA	AA	GG	GG	GG	GG	AA	AA	GG	AA	AA	AA	NN	AA	AA	AA	AA	AA	AA	NN	AA	GG	AA	NN	AA	AA	AA	AA	NN	AA	AA	NN	GG	AA
10264226	A/G	Ca4	37797596	.	.	.	.	.	.	.	GG	GG	GG	AA	GG	GG	GG	AA	AA	AA	AA	GG	GG	AA	GG	GG	GG	NN	GG	GG	GG	GG	GG	GG	GG	GG	GG	GG	GG	GG	GG	GG	GG	GG	GG	GG	AA	AA	GG
5825596	A/G	Ca4	37829141	.	.	.	.	.	.	.	AA	AA	AA	AA	AA	GG	AA	AA	AA	AA	AA	NN	AA	AA	GG	AA	GG	AA	AA	AA	AA	GG	AA	AA	AA	AA	AA	AA	AA	NN	AA	AA	NN	AA	AA	GG	NN	AA	AA
5826025|F|0-36:C>T-36:C>T	A/G	Ca4	37855980	.	.	.	.	.	.	.	AA	GG	GG	AG	GG	AA	GG	AA	AA	AA	AA	GG	GG	AA	AA	GG	AA	AA	GG	GG	GG	AA	GG	GG	GG	GG	AA	GG	AA	AA	GG	GG	GG	GG	GG	AA	AG	AA	GG
10258442	A/G	Ca4	37871038	.	.	.	.	.	.	.	GG	GG	GG	AA	GG	GG	GG	AA	AA	AA	AA	GG	GG	AA	GG	GG	NN	NN	GG	GG	GG	GG	GG	GG	GG	GG	AA	GG	AA	GG	GG	GG	GG	GG	GG	GG	AA	AA	GG
5825120|F|0-63:G>A-63:G>A	A/G	Ca3	37872607	.	.	.	.	.	.	.	GG	AA	GG	GG	GG	AA	GG	AA	AA	AA	AA	AA	AA	GG	AA	AA	AA	GG	GG	AA	GG	AA	GG	AG	AA	AA	AG	AA	AG	GG	AA	AA	AA	AA	GG	AA	GG	AA	GG
10258661	A/G	Ca3	37968698	.	.	.	.	.	.	.	GG	AA	GG	NN	AA	AA	AA	AA	AA	AA	AA	AA	AA	AA	AA	AA	AA	GG	GG	AA	GG	AA	GG	AA	AA	AA	AA	AA	AA	AA	AA	AA	AA	NN	GG	AA	NN	AA	GG
10269054	A/G	Ca3	37968764	.	.	.	.	.	.	.	GG	AA	GG	NN	AA	AA	AA	AA	AA	AA	AA	AA	AA	AA	AA	AA	AA	GG	GG	AA	GG	AA	GG	AA	AA	AA	NN	AA	NN	AA	AA	AA	NN	AA	GG	AA	AA	AA	GG
10258190	A/G	Ca3	37976337	.	.	.	.	.	.	.	GG	AA	GG	NN	AA	AA	AA	AA	AA	AA	AA	AA	AA	AA	AA	AA	AA	GG	GG	AA	GG	AA	GG	AA	AA	AA	NN	AA	NN	AA	AA	AA	AA	NN	NN	NN	AA	AA	GG
5825419|F|0-36:A>G-36:A>G	A/G	Ca4	37991781	.	.	.	.	.	.	.	AA	GG	GG	AG	GG	AA	GG	AA	AA	AA	AA	GG	GG	AA	AA	GG	AA	AA	GG	GG	GG	AA	GG	GG	GG	GG	AA	GG	AA	AA	GG	GG	AG	GG	GG	AA	AA	AA	GG
10266499	A/G	Ca4	37994390	.	.	.	.	.	.	.	AA	GG	GG	AA	GG	AA	GG	AA	AA	AA	AA	GG	GG	AA	AA	GG	AA	AA	GG	GG	GG	AA	GG	NN	GG	GG	AA	GG	AA	AA	GG	GG	GG	GG	GG	AA	AA	AA	GG
5825386|F|0-38:A>T-38:A>T	A/G	Ca3	38004466	.	.	.	.	.	.	.	AA	GG	AA	AG	GG	GG	GG	GG	GG	GG	GG	GG	GG	GG	GG	GG	GG	AA	AA	GG	AA	GG	AA	GG	GG	GG	GG	GG	GG	GG	GG	GG	GG	GG	AA	GG	GG	GG	AA
5825386	A/G	Ca3	38004466	.	.	.	.	.	.	.	GG	AA	GG	AA	AA	AA	AA	AA	AA	AA	AA	AA	AA	AA	AA	AA	AA	GG	GG	AA	GG	AA	GG	AA	AA	AA	AA	NN	NN	NN	AA	AA	AA	AA	GG	AA	AA	AA	GG
5824835	A/G	Ca4	38005583	.	.	.	.	.	.	.	AA	GG	GG	AA	GG	AA	GG	AA	AA	AA	AA	GG	GG	AA	AA	GG	AA	AA	GG	GG	GG	AA	GG	GG	GG	GG	NN	GG	AA	AA	GG	GG	GG	GG	GG	AA	AA	AA	GG
10258969	A/G	Ca4	38005649	.	.	.	.	.	.	.	AA	GG	GG	AA	GG	AA	GG	AA	AA	AA	AA	GG	GG	AA	AA	GG	AA	AA	GG	GG	GG	AA	GG	GG	GG	GG	AA	GG	AA	AA	GG	GG	GG	GG	GG	AA	AA	AA	GG
15979090	A/G	Ca3	38014011	.	.	.	.	.	.	.	AA	AA	AA	AA	AA	AA	NN	AA	AA	AA	AA	AA	AA	AA	AA	AA	AA	AA	NN	AA	AA	AA	AA	AA	AA	NN	AA	AA	AA	AA	AA	AA	AA	AA	GG	AA	AA	AA	NN
5825835|F|0-6:T>G-6:T>G	A/G	Ca4	38027332	.	.	.	.	.	.	.	AA	GG	GG	AG	GG	AA	GG	AA	AA	AA	AA	GG	GG	AA	AA	GG	AA	AA	GG	GG	GG	AA	GG	GG	GG	GG	AA	GG	AA	AA	GG	GG	GG	GG	GG	AA	AA	AA	GG
5825835	A/G	Ca4	38027332	.	.	.	.	.	.	.	GG	AA	AA	AA	AA	NN	AA	GG	GG	GG	GG	AA	AA	GG	GG	AA	GG	GG	AA	AA	AA	GG	AA	AA	AA	AA	GG	AA	GG	NN	AA	AA	AA	AA	AA	GG	GG	GG	NN
5825836	A/G	Ca4	38027332	.	.	.	.	.	.	.	AA	GG	GG	AA	GG	AA	GG	AA	AA	AA	AA	GG	GG	AA	AA	GG	AA	AA	GG	GG	GG	AA	GG	GG	GG	GG	AA	GG	AA	AA	GG	GG	GG	GG	GG	AA	AA	AA	GG
5826257|F|0-23:T>C-23:T>C	A/G	Ca4	38071202	.	.	.	.	.	.	.	AA	GG	GG	AG	GG	AG	GG	AA	AG	AA	AA	GG	GG	AA	AA	GG	AA	AA	GG	GG	GG	AA	GG	GG	GG	GG	AA	GG	AA	AG	GG	GG	GG	GG	GG	AA	AA	AA	GG
5825084	A/G	Ca4	38078754	.	.	.	.	.	.	.	AA	GG	GG	AA	GG	AA	GG	AA	AA	AA	AA	GG	GG	AA	AA	GG	AA	AA	GG	GG	GG	AA	GG	GG	GG	GG	AA	GG	AA	AA	GG	GG	GG	GG	GG	AA	AA	AA	GG
5824864	A/G	Ca4	38078786	.	.	.	.	.	.	.	AA	GG	GG	AA	GG	AA	GG	AA	AA	AA	AA	GG	GG	AA	AA	GG	AA	AA	GG	GG	GG	AA	GG	GG	GG	GG	AA	GG	AA	AA	GG	GG	NN	GG	GG	AA	AA	AA	GG
5824853	A/G	Ca4	38088142	.	.	.	.	.	.	.	AA	GG	GG	AA	GG	AA	GG	AA	AA	AA	AA	GG	GG	AA	AA	GG	AA	AA	GG	GG	GG	AA	GG	GG	GG	GG	AA	GG	AA	AA	GG	GG	GG	GG	GG	AA	AA	AA	GG
5825174|F|0-55:G>C-55:G>C	A/G	Ca4	38090181	.	.	.	.	.	.	.	AA	GG	GG	AG	GG	AA	GG	AA	AA	AA	AA	GG	GG	AA	AA	GG	AA	AA	GG	GG	GG	AA	GG	GG	GG	GG	AA	GG	AA	AA	GG	GG	GG	GG	GG	AA	AA	AA	GG
5825899	A/G	Ca4	38090247	.	.	.	.	.	.	.	GG	AA	AA	NN	AA	GG	AA	GG	GG	GG	GG	AA	AA	GG	GG	AA	GG	GG	AA	AA	AA	GG	AA	AA	AA	AA	GG	AA	GG	NN	AA	AA	AA	AA	AA	GG	GG	NN	AA
5825900	A/G	Ca4	38090247	.	.	.	.	.	.	.	AA	GG	GG	AA	GG	AA	GG	AA	AA	AA	AA	GG	GG	AA	AA	GG	AA	AA	GG	GG	GG	AA	GG	GG	GG	GG	AA	GG	AA	AA	GG	GG	GG	GG	GG	AA	AA	AA	GG
23870953	A/G	Ca3	38109804	.	.	.	.	.	.	.	GG	AA	GG	NN	AA	AA	AA	AA	AA	AA	AA	AA	GG	AA	AA	AA	AA	GG	GG	AA	GG	AA	GG	AA	AA	AA	NN	NN	NN	AA	AA	AA	NN	AA	GG	AA	AA	AA	GG
5825526	A/G	Ca3	38109804	.	.	.	.	.	.	.	AA	GG	AA	AA	GG	GG	GG	GG	GG	GG	GG	GG	GG	GG	GG	GG	GG	AA	AA	GG	AA	GG	AA	GG	GG	GG	GG	GG	NN	GG	GG	GG	GG	GG	AA	GG	GG	GG	AA
11063609|F|0-24:C>T-24:C>T	A/G	Ca4	38122988	.	.	.	.	.	.	.	AA	AA	AA	AG	AA	AG	AA	GG	GG	GG	GG	AA	AA	GG	GG	AA	GG	AG	AA	AA	AA	GG	AA	AA	AA	AA	GG	AA	NN	GG	AA	AA	AA	AA	AA	GG	AG	GG	AA
5825176|F|0-61:C>T-61:C>T	A/G	Ca3	38145847	.	.	.	.	.	.	.	AA	GG	AA	AG	GG	GG	GG	GG	GG	GG	GG	GG	GG	GG	GG	GG	GG	AG	AA	GG	AA	GG	AA	GG	GG	GG	GG	GG	AG	GG	GG	GG	GG	GG	AA	GG	GG	GG	AA
10260155	A/G	Ca3	38147382	.	.	.	.	.	.	.	AA	GG	AA	AA	GG	GG	GG	GG	GG	GG	GG	GG	GG	GG	GG	GG	GG	AA	AA	GG	AA	GG	AA	GG	GG	GG	GG	GG	NN	GG	GG	GG	GG	GG	AA	GG	GG	GG	AA
5824788	A/G	Ca4	38148476	.	.	.	.	.	.	.	GG	AA	GG	AA	AA	GG	AA	GG	GG	GG	GG	AA	AA	GG	GG	AA	GG	GG	AA	AA	AA	GG	NN	AA	AA	AA	GG	AA	GG	NN	AA	AA	AA	AA	GG	GG	NN	GG	GG
10267343	A/G	Ca3	38183517	.	.	.	.	.	.	.	GG	AA	GG	NN	AA	AA	AA	AA	AA	AA	AA	AA	AA	AA	AA	AA	AA	GG	GG	AA	GG	AA	GG	AA	AA	AA	NN	AA	NN	AA	NN	AA	AA	AA	GG	AA	AA	AA	GG
5825723|F|0-41:G>A-41:G>A	A/G	Ca3	38228370	.	.	.	.	.	.	.	GG	GG	AA	AG	GG	GG	GG	GG	GG	GG	GG	GG	GG	GG	GG	GG	GG	AA	AA	GG	AA	GG	AG	GG	GG	GG	GG	GG	AG	GG	GG	GG	GG	GG	AA	GG	GG	GG	GG
5825368|F|0-60:A>G-60:A>G	A/G	Ca3	38248385	.	.	.	.	.	.	.	GG	GG	AA	AG	GG	GG	GG	GG	GG	GG	GG	GG	GG	GG	GG	GG	GG	AA	AA	GG	AA	GG	AG	GG	GG	GG	GG	GG	AG	GG	GG	GG	GG	GG	AA	GG	GG	GG	GG
5825613|F|0-51:A>C-51:A>C	A/G	Ca3	38276702	.	.	.	.	.	.	.	AA	AA	GG	AG	AA	AA	AA	AA	AA	AA	AA	AA	AA	AA	AA	AA	AA	GG	GG	AA	GG	AA	AG	AA	AA	AA	AA	AA	AG	AA	AA	AA	AA	AA	GG	AA	AA	AA	AA
10260156	A/G	Ca3	38309836	.	.	.	.	.	.	.	GG	GG	AA	AA	GG	GG	GG	GG	GG	GG	GG	GG	GG	GG	GG	GG	GG	AA	AA	GG	AA	GG	NN	GG	GG	GG	GG	GG	AA	GG	GG	GG	GG	GG	AA	GG	GG	GG	GG
5824705	A/G	Ca4	38398139	.	.	.	.	.	.	.	GG	GG	GG	NN	GG	GG	GG	GG	GG	GG	GG	GG	GG	GG	GG	GG	GG	GG	GG	GG	GG	GG	AA	GG	GG	GG	GG	AA	GG	GG	AA	GG	GG	AA	GG	GG	GG	GG	GG
5824952	A/G	Ca5	38640946	.	.	.	.	.	.	.	GG	GG	GG	GG	GG	AA	GG	GG	GG	GG	GG	GG	GG	GG	AA	GG	AA	AA	GG	GG	AA	AA	GG	NN	GG	GG	AA	AA	NN	AA	GG	GG	AA	GG	GG	AA	NN	GG	GG
5825992|F|0-21:A>T-21:A>T	A/G	Ca6	38679680	.	.	.	.	.	.	.	GG	GG	GG	GG	AA	AG	AA	GG	GG	AG	GG	GG	GG	GG	AA	AA	AA	GG	GG	GG	GG	AA	GG	AA	GG	GG	GG	AA	AG	AG	GG	GG	AA	GG	GG	AA	AG	GG	GG
5825058	A/G	Ca6	38937224	.	.	.	.	.	.	.	AA	AA	AA	AA	GG	GG	GG	AA	AA	AA	AA	AA	AA	AA	GG	GG	GG	AA	AA	AA	AA	GG	AA	GG	AA	AA	NN	GG	NN	GG	AA	AA	GG	AA	AA	GG	AA	AA	AA
15979737	A/G	Ca4	39154410	.	.	.	.	.	.	.	AA	GG	AA	AA	GG	AA	GG	GG	GG	GG	AA	GG	GG	AA	AA	AA	AA	NN	AA	GG	AA	AA	AA	AA	NN	GG	GG	AA	AA	AA	AA	GG	AA	AA	AA	AA	NN	GG	AA
8822726	A/G	Ca4	39217483	.	.	.	.	.	.	.	GG	AA	GG	GG	AA	NN	AA	AA	AA	AA	NN	AA	AA	GG	GG	GG	GG	AA	GG	AA	GG	GG	GG	GG	AA	AA	AA	GG	AA	NN	GG	AA	GG	GG	GG	GG	AA	AA	GG
8822757	A/G	Ca4	39217489	.	.	.	.	.	.	.	AA	GG	AA	AA	GG	AA	GG	GG	GG	GG	AA	GG	GG	AA	AA	AA	AA	NN	AA	GG	AA	AA	AA	AA	GG	GG	GG	AA	NN	AA	AA	GG	AA	NN	AA	AA	NN	GG	AA
5825650	A/G	Ca1	39525756	.	.	.	.	.	.	.	GG	GG	GG	AA	GG	GG	GG	GG	GG	GG	GG	GG	GG	AA	GG	GG	GG	GG	GG	GG	GG	GG	AA	GG	GG	GG	GG	GG	GG	GG	GG	GG	GG	GG	GG	GG	GG	GG	AA
5825891|F|0-50:A>T-50:A>T	A/G	Ca3	39544479	.	.	.	.	.	.	.	AA	AA	AA	AA	GG	AG	GG	GG	GG	GG	AG	AA	AA	AA	GG	GG	GG	AA	AA	AA	AA	GG	AA	GG	AA	AA	GG	GG	AG	GG	AG	AA	GG	GG	AA	GG	GG	GG	AA
10268440	A/G	Ca3	39563699	.	.	.	.	.	.	.	AA	AA	AA	AA	GG	NN	GG	GG	GG	GG	NN	AA	AA	AA	GG	GG	GG	AA	AA	AA	AA	GG	AA	GG	AA	AA	GG	GG	NN	NN	AA	AA	GG	GG	AA	GG	GG	GG	AA
10265615	A/G	Ca3	39579976	.	.	.	.	.	.	.	AA	AA	AA	AA	GG	NN	GG	GG	GG	GG	GG	AA	AA	AA	GG	GG	GG	AA	AA	AA	AA	GG	AA	GG	AA	AA	GG	GG	NN	GG	AA	AA	GG	GG	AA	GG	GG	GG	AA
5825884	A/G	Ca3	39579976	.	.	.	.	.	.	.	GG	GG	GG	GG	AA	AA	AA	AA	AA	AA	AA	GG	GG	GG	AA	AA	AA	GG	GG	GG	GG	AA	GG	AA	GG	GG	AA	AA	NN	AA	GG	GG	NN	AA	NN	NN	AA	AA	GG
10258418	A/G	Ca3	39580042	.	.	.	.	.	.	.	AA	AA	AA	AA	GG	GG	GG	GG	GG	GG	NN	AA	AA	AA	GG	GG	GG	AA	AA	AA	AA	GG	AA	GG	AA	AA	GG	GG	NN	GG	AA	AA	GG	GG	AA	GG	GG	GG	AA
5826140|F|0-68:T>A-68:T>A	A/G	Ca3	39603000	.	.	.	.	.	.	.	AA	AA	AA	AA	GG	AG	GG	GG	GG	GG	AG	AA	AA	AA	GG	GG	AG	AA	AA	AA	AG	GG	AG	GG	AA	AA	GG	GG	AG	GG	AA	AA	GG	GG	AA	GG	GG	GG	AA
10270196	A/G	Ca3	39653327	.	.	.	.	.	.	.	GG	GG	GG	GG	AA	AA	AA	AA	AA	AA	AA	GG	GG	GG	AA	AA	AA	GG	GG	GG	GG	AA	GG	AA	GG	GG	NN	AA	AA	AA	GG	GG	AA	AA	GG	AA	AA	NN	GG
10265476	A/G	Ca3	39687351	.	.	.	.	.	.	.	AA	AA	AA	AA	GG	GG	GG	GG	GG	GG	GG	AA	AA	AA	GG	GG	GG	AA	AA	AA	AA	GG	AA	GG	AA	AA	GG	GG	NN	GG	AA	AA	GG	GG	AA	GG	GG	GG	NN
5825739	A/G	Ca3	39687362	.	.	.	.	.	.	.	GG	GG	GG	GG	AA	AA	AA	AA	AA	AA	AA	GG	GG	GG	AA	AA	AA	GG	GG	GG	GG	AA	GG	AA	GG	GG	AA	AA	AA	AA	GG	GG	AA	AA	NN	AA	AA	AA	GG
10265936	A/G	Ca4	39769825	.	.	.	.	.	.	.	AA	AA	AA	AA	AA	AA	AA	GG	GG	GG	AA	AA	AA	AA	AA	AA	AA	AA	AA	AA	AA	AA	AA	AA	AA	AA	NN	AA	AA	AA	AA	AA	AA	AA	AA	AA	NN	GG	AA
15979082	A/G	Ca4	39769891	.	.	.	.	.	.	.	AA	AA	AA	AA	AA	AA	AA	GG	GG	GG	AA	AA	AA	NN	AA	AA	AA	AA	AA	AA	AA	AA	AA	AA	NN	AA	NN	NN	NN	AA	AA	AA	AA	AA	AA	AA	NN	GG	AA
13155355	A/G	Ca3	39814274	.	.	.	.	.	.	.	AA	AA	AA	AA	GG	NN	GG	GG	GG	GG	GG	AA	AA	AA	GG	GG	GG	AA	AA	AA	AA	GG	AA	GG	NN	AA	GG	GG	NN	GG	AA	AA	GG	GG	AA	GG	GG	GG	AA
10267664	A/G	Ca3	39814340	.	.	.	.	.	.	.	AA	AA	AA	AA	GG	GG	GG	GG	GG	GG	NN	AA	AA	AA	GG	GG	GG	AA	AA	AA	AA	GG	AA	GG	AA	AA	GG	GG	NN	GG	AA	AA	GG	GG	AA	GG	GG	GG	AA
5825913|F|0-45:G>A-45:G>A	A/G	Ca3	39848570	.	.	.	.	.	.	.	AA	AA	AA	AA	GG	AG	GG	GG	GG	GG	AG	AA	AA	AA	GG	GG	GG	AA	AA	AA	AA	GG	AA	GG	AA	AA	GG	GG	AG	GG	AG	AA	GG	GG	AA	GG	GG	GG	AA
5826084	A/G	Ca3	40040661	.	.	.	.	.	.	.	AA	AA	AA	AA	AA	AA	AA	GG	GG	GG	NN	AA	AA	AA	GG	GG	AA	AA	AA	AA	AA	AA	AA	NN	AA	AA	GG	GG	NN	GG	AA	AA	GG	AA	AA	GG	NN	GG	AA
5824911	A/G	Ca1	40070605	.	.	.	.	.	.	.	GG	GG	AA	GG	GG	GG	GG	AA	AA	GG	AA	GG	GG	GG	AA	GG	GG	GG	GG	GG	GG	AA	AA	AA	GG	GG	GG	GG	GG	GG	GG	GG	GG	GG	GG	GG	GG	GG	GG
5826226|F|0-54:C>G-54:C>G	A/G	Ca3	40230934	.	.	.	.	.	.	.	GG	GG	GG	AG	GG	GG	GG	GG	GG	GG	GG	GG	GG	GG	GG	AG	GG	GG	GG	GG	GG	GG	GG	GG	GG	GG	GG	GG	AG	GG	GG	GG	GG	GG	AG	GG	GG	GG	GG
10263759	A/G	Ca6	40490151	.	.	.	.	.	.	.	GG	AA	GG	AA	AA	AA	AA	AA	AA	AA	GG	AA	AA	GG	GG	AA	AA	AA	GG	AA	AA	AA	GG	AA	AA	AA	AA	AA	AA	AA	AA	AA	NN	GG	GG	AA	AA	GG	GG
8775999|F|0-66:G>A-66:G>A	A/G	Ca1	40993916	.	.	.	.	.	.	.	GG	GG	GG	GG	GG	AA	GG	AA	GG	GG	GG	GG	GG	GG	AG	AA	AA	GG	GG	AA	GG	AA	GG	GG	GG	GG	GG	GG	GG	AA	GG	GG	GG	AA	GG	GG	AA	GG	GG
5825547|F|0-41:G>A-41:G>A	A/G	Ca3	41002074	.	.	.	.	.	.	.	GG	GG	GG	GG	GG	AA	GG	GG	GG	GG	AG	GG	GG	GG	AA	AA	AG	AA	GG	GG	AA	AA	GG	GG	GG	GG	AG	GG	AA	GG	GG	GG	AG	AG	AA	AA	GG	GG	GG
5825048	A/G	Ca4	41088141	.	.	.	.	.	.	.	GG	AA	GG	GG	AA	AA	AA	AA	AA	AA	NN	AA	AA	GG	AA	AA	AA	AA	GG	AA	GG	AA	GG	AA	NN	AA	AA	AA	AA	AA	AA	AA	AA	GG	GG	AA	AA	AA	GG
5824974	A/G	Ca4	41088142	.	.	.	.	.	.	.	AA	GG	AA	AA	GG	GG	GG	GG	GG	GG	AA	GG	GG	AA	GG	GG	GG	GG	AA	GG	AA	GG	AA	GG	GG	GG	GG	GG	GG	GG	GG	GG	GG	AA	AA	GG	GG	GG	AA
10270237|F|0-18:A>G-18:A>G	A/G	Ca1	41285992	.	.	.	.	.	.	.	AG	GG	GG	GG	GG	GG	GG	GG	GG	GG	AG	GG	GG	AG	GG	GG	GG	GG	AG	GG	AG	GG	AG	GG	GG	GG	GG	GG	GG	AG	GG	GG	GG	GG	GG	GG	GG	GG	AG
5825847|F|0-60:A>G-60:A>G	A/G	Ca1	41495187	.	.	.	.	.	.	.	AG	AG	AG	AG	AA	AG	AA	AG	AG	AG	AG	AG	AG	AG	AG	AG	AG	AG	AG	AG	AG	AG	AG	AA	AG	AG	AA	NN	AA	AG	AG	GG	AA	AG	AG	AA	AG	AG	AG
5824818	A/G	Ca4	41627302	.	.	.	.	.	.	.	GG	AA	GG	GG	AA	AA	AA	AA	AA	AA	GG	AA	AA	GG	AA	AA	AA	AA	GG	AA	GG	AA	GG	AA	AA	AA	NN	AA	NN	AA	NN	NN	NN	GG	GG	AA	AA	AA	GG
5824748	A/G	Ca4	41869158	.	.	.	.	.	.	.	AA	GG	AA	AA	GG	GG	GG	AA	AA	AA	AA	GG	GG	AA	GG	GG	GG	AA	AA	GG	AA	GG	AA	GG	GG	GG	NN	AA	GG	GG	GG	GG	GG	AA	AA	GG	NN	AA	AA
5825963	A/G	Ca4	41869224	.	.	.	.	.	.	.	AA	GG	AA	AA	GG	GG	GG	AA	AA	AA	AA	GG	GG	AA	GG	GG	NN	AA	AA	GG	AA	GG	AA	GG	GG	GG	NN	AA	GG	GG	GG	GG	GG	AA	AA	GG	NN	AA	AA
5825365	A/G	Ca7	42171180	.	.	.	.	.	.	.	GG	GG	GG	AA	GG	GG	NN	GG	GG	GG	GG	GG	GG	AA	AA	GG	AA	GG	AA	GG	NN	AA	GG	NN	GG	GG	GG	AA	AA	AA	GG	GG	AA	GG	GG	AA	NN	GG	GG
5825914	A/G	Ca4	42412769	.	.	.	.	.	.	.	AA	AA	AA	AA	AA	AA	AA	GG	GG	GG	AA	AA	AA	AA	AA	AA	AA	GG	AA	AA	AA	AA	AA	AA	AA	AA	NN	GG	AA	AA	NN	AA	AA	NN	AA	AA	NN	GG	AA
10268669	A/G	Ca4	42412769	.	.	.	.	.	.	.	GG	GG	GG	GG	GG	GG	GG	AA	AA	AA	GG	GG	GG	GG	GG	GG	GG	AA	GG	GG	GG	GG	GG	GG	GG	GG	AA	AA	GG	GG	GG	GG	GG	GG	GG	GG	AA	AA	GG
10260086	A/G	Ca4	42412835	.	.	.	.	.	.	.	AA	AA	AA	AA	AA	AA	AA	GG	GG	GG	AA	AA	AA	AA	AA	AA	AA	GG	AA	AA	AA	AA	AA	AA	AA	AA	NN	GG	AA	AA	AA	AA	AA	NN	AA	AA	NN	GG	AA
5825203	A/G	Ca5	43209910	.	.	.	.	.	.	.	GG	GG	GG	AA	GG	AA	GG	GG	GG	GG	AA	GG	GG	GG	AA	AA	AA	GG	GG	GG	GG	AA	GG	NN	GG	GG	NN	AA	GG	AA	AA	GG	AA	AA	NN	AA	NN	GG	GG
5824881	A/G	Ca6	43700077	.	.	.	.	.	.	.	AA	AA	AA	AA	GG	AA	AA	AA	AA	GG	AA	AA	AA	GG	GG	AA	AA	AA	AA	AA	AA	GG	AA	GG	AA	AA	AA	AA	AA	GG	AA	AA	AA	AA	AA	AA	AA	AA	AA
5826052|F|0-8:A>G-8:A>G	A/G	Ca4	43776716	.	.	.	.	.	.	.	GG	AA	GG	GG	AA	AA	AA	GG	GG	GG	GG	AA	AA	GG	AA	AA	AA	GG	GG	AA	GG	AA	GG	AA	AA	AA	AG	GG	AA	AG	AA	AA	AA	GG	GG	AA	AG	GG	GG
5824615	A/G	Ca4	43776782	.	.	.	.	.	.	.	AA	GG	AA	AA	GG	GG	GG	AA	AA	AA	AA	GG	GG	AA	GG	GG	GG	AA	AA	GG	AA	GG	AA	GG	GG	GG	AA	AA	GG	GG	GG	GG	GG	AA	AA	GG	NN	AA	AA
5824822	A/G	Ca4	43776782	.	.	.	.	.	.	.	GG	AA	GG	GG	AA	AA	AA	GG	GG	GG	GG	AA	NN	GG	AA	AA	AA	GG	GG	AA	GG	AA	GG	AA	AA	AA	NN	GG	AA	AA	AA	AA	GG	GG	GG	AA	GG	GG	GG
5825042	A/G	Ca1	44381102	.	.	.	.	.	.	.	GG	GG	GG	GG	AA	AA	AA	AA	GG	GG	GG	GG	GG	GG	AA	AA	AA	NN	GG	GG	GG	AA	GG	AA	GG	GG	AA	AA	AA	AA	GG	GG	NN	AA	GG	AA	AA	GG	AA
5825079	A/G	Ca1	44381139	.	.	.	.	.	.	.	GG	GG	GG	GG	AA	AA	AA	AA	GG	GG	GG	GG	GG	GG	AA	AA	AA	NN	GG	GG	GG	AA	GG	AA	GG	GG	AA	AA	AA	AA	NN	GG	AA	AA	NN	AA	AA	GG	AA
5825692	A/G	Ca4	44424747	.	.	.	.	.	.	.	GG	GG	AA	AA	NN	AA	AA	AA	AA	AA	AA	NN	AA	GG	AA	AA	AA	AA	AA	AA	GG	AA	AA	GG	GG	AA	AA	GG	GG	AA	AA	AA	AA	NN	AA	AA	AA	AA	GG
8822698	A/G	Ca4	44444891	.	.	.	.	.	.	.	GG	GG	GG	GG	AA	AA	AA	AA	GG	GG	GG	GG	GG	GG	AA	AA	AA	GG	GG	GG	GG	AA	GG	AA	GG	GG	NN	GG	AA	AA	NN	GG	AA	GG	GG	AA	GG	GG	AA
5824804	A/G	Ca1	45189848	.	.	.	.	.	.	.	GG	NN	GG	AA	AA	NN	AA	AA	NN	AA	AA	AA	NN	GG	GG	AA	GG	AA	GG	AA	GG	NN	AA	GG	AA	AA	AA	AA	AA	AA	AA	AA	GG	AA	GG	GG	NN	AA	GG
5825738	A/G	Ca6	46025077	.	.	.	.	.	.	.	AA	AA	AA	AA	GG	AA	GG	GG	AA	GG	AA	GG	GG	NN	AA	AA	AA	AA	AA	GG	AA	GG	AA	AA	AA	GG	AA	AA	AA	GG	NN	GG	AA	AA	AA	GG	AA	AA	AA
8822668	A/G	Ca6	46025116	.	.	.	.	.	.	.	AA	AA	AA	AA	GG	AA	GG	GG	AA	GG	AA	GG	GG	NN	AA	AA	AA	AA	AA	GG	AA	GG	AA	AA	AA	GG	AA	AA	AA	NN	GG	GG	AA	AA	AA	NN	AA	AA	AA
5825667|F|0-14:G>A-14:G>A	A/G	Ca6	46460803	.	.	.	.	.	.	.	GG	GG	GG	GG	AA	AA	AA	GG	GG	GG	GG	GG	GG	GG	AA	AA	AA	GG	GG	GG	GG	AA	GG	AA	GG	GG	GG	AA	AG	AG	GG	GG	AA	GG	GG	AA	AG	GG	GG
5825025	A/G	Ca4	46615198	.	.	.	.	.	.	.	AA	GG	AA	AA	GG	GG	GG	GG	GG	GG	AA	GG	GG	AA	GG	GG	GG	GG	GG	GG	AA	GG	AA	GG	GG	GG	GG	GG	GG	GG	GG	GG	GG	AA	AA	GG	GG	GG	AA
5826003	A/G	Ca4	46615207	.	.	.	.	.	.	.	GG	AA	GG	GG	AA	AA	AA	AA	AA	AA	NN	AA	AA	GG	AA	AA	AA	AA	AA	AA	GG	AA	GG	AA	AA	AA	AA	AA	AA	AA	AA	AA	AA	GG	GG	AA	AA	AA	GG
23870368	A/G	Ca7	46636177	.	.	.	.	.	.	.	GG	GG	GG	GG	GG	GG	GG	AA	AA	AA	AA	GG	GG	GG	GG	GG	GG	GG	GG	GG	GG	GG	GG	GG	GG	GG	GG	GG	GG	GG	GG	GG	NN	GG	GG	GG	GG	AA	GG
10257721	A/G	Ca7	46636211	.	.	.	.	.	.	.	AA	AA	AA	AA	AA	AA	AA	GG	GG	GG	NN	AA	AA	AA	AA	AA	AA	AA	AA	AA	AA	AA	AA	AA	AA	AA	AA	AA	AA	AA	NN	AA	GG	AA	AA	AA	AA	GG	AA
5825741|F|0-24:T>C-24:T>C	A/G	Ca6	46943556	.	.	.	.	.	.	.	GG	GG	GG	GG	AA	AG	AA	GG	GG	GG	GG	GG	GG	GG	AA	AA	AA	GG	GG	GG	GG	AA	GG	AA	GG	GG	GG	AA	AG	AA	GG	GG	AA	GG	GG	AA	GG	GG	GG
10263546	A/G	Ca1	47142787	.	.	.	.	.	.	.	GG	AA	AA	GG	GG	NN	GG	GG	GG	GG	NN	AA	AA	GG	GG	GG	GG	GG	GG	AA	GG	GG	GG	GG	AA	GG	GG	GG	NN	GG	GG	GG	GG	NN	NN	GG	GG	GG	GG
8822687	A/G	Ca1	47146653	.	.	.	.	.	.	.	AA	NN	AA	AA	AA	AA	AA	AA	GG	AA	GG	NN	AA	GG	AA	AA	AA	AA	GG	GG	AA	AA	AA	AA	NN	NN	AA	GG	AA	AA	GG	NN	GG	AA	GG	AA	NN	AA	AA
5825680|F|0-26:T>C-26:T>C	A/G	Ca1	47239866	.	.	.	.	.	.	.	GG	GG	GG	GG	AA	AG	AA	AA	GG	GG	GG	GG	AG	GG	AA	AA	AA	GG	GG	GG	GG	AA	GG	AA	GG	GG	AA	GG	AG	AA	GG	GG	AA	GG	GG	AA	AA	GG	GG
5826232|F|0-16:A>C-16:A>C	A/G	Ca1	47318538	.	.	.	.	.	.	.	GG	AA	GG	GG	GG	AG	GG	GG	GG	GG	GG	AA	AA	GG	GG	GG	GG	GG	GG	GG	GG	GG	GG	GG	AA	AA	AG	GG	GG	AG	GG	AA	GG	GG	GG	GG	GG	GG	GG
5825978	A/G	Ca7	47355520	.	.	.	.	.	.	.	AA	AA	AA	AA	AA	GG	AA	AA	AA	AA	AA	AA	AA	AA	GG	GG	NN	AA	AA	GG	AA	GG	AA	NN	AA	AA	GG	GG	GG	NN	AA	AA	AA	AA	AA	GG	NN	AA	AA
5825746	A/G	Ca7	47355520	.	.	.	.	.	.	.	GG	GG	GG	GG	GG	AA	GG	GG	GG	GG	NN	GG	GG	GG	AA	AA	AA	GG	GG	AA	GG	AA	GG	AA	GG	GG	AA	AA	AA	AA	GG	GG	GG	GG	GG	AA	NN	GG	GG
10268642|F|0-47:C>A-47:C>A	A/G	Ca7	47375574	.	.	.	.	.	.	.	GG	GG	GG	GG	GG	AG	GG	GG	GG	GG	GG	GG	GG	GG	AG	AG	AG	GG	GG	AG	GG	AG	GG	AG	GG	GG	AG	AG	AG	AG	GG	GG	GG	GG	GG	AG	AG	GG	GG
5826170	A/G	Ca7	47381973	.	.	.	.	.	.	.	AA	AA	AA	AA	AA	NN	AA	AA	AA	AA	AA	AA	AA	AA	GG	GG	NN	AA	AA	GG	AA	GG	AA	GG	AA	AA	GG	GG	GG	NN	AA	AA	AA	AA	AA	GG	NN	AA	AA
5825815	A/G	Ca5	47423911	.	.	.	.	.	.	.	AA	GG	AA	NN	GG	AA	GG	GG	GG	NN	AA	GG	GG	AA	AA	GG	AA	AA	AA	GG	AA	AA	AA	AA	GG	AA	NN	AA	GG	AA	GG	GG	AA	GG	GG	GG	NN	GG	NN
5826050	A/G	Ca6	47459879	.	.	.	.	.	.	.	AA	AA	AA	AA	GG	AA	AA	AA	AA	AA	AA	AA	AA	AA	AA	AA	NN	AA	AA	AA	AA	AA	AA	NN	AA	AA	AA	AA	AA	NN	AA	AA	NN	AA	AA	AA	AA	AA	AA
13144445|F|0-21:C>T-21:C>T	A/G	Ca7	47477062	.	.	.	.	.	.	.	GG	GG	GG	GG	GG	AG	GG	GG	GG	GG	AG	GG	GG	GG	AA	AA	AG	GG	GG	AA	GG	AA	GG	AA	GG	GG	AA	AA	AG	AA	GG	GG	GG	GG	GG	AA	AA	GG	GG
5824698	A/G	Ca7	47490087	.	.	.	.	.	.	.	GG	GG	GG	GG	GG	AA	GG	GG	GG	GG	GG	GG	GG	GG	AA	AA	NN	GG	GG	AA	GG	AA	GG	AA	GG	GG	AA	AA	AA	AA	NN	GG	GG	GG	GG	AA	AA	GG	GG
13155344|F|0-61:G>A-61:G>A	A/G	Ca3	47509465	.	.	.	.	.	.	.	GG	GG	AG	GG	GG	GG	GG	AA	AA	AA	AG	GG	GG	GG	AA	GG	AG	AG	GG	GG	GG	AG	GG	AG	GG	GG	GG	GG	GG	GG	GG	GG	GG	GG	GG	AA	GG	AA	GG
13144312	A/G	Ca3	47681727	.	.	.	.	.	.	.	GG	GG	GG	GG	GG	AA	GG	AA	AA	AA	AA	GG	GG	GG	AA	GG	AA	AA	GG	AA	GG	AA	GG	AA	GG	GG	AA	AA	AA	NN	GG	GG	NN	GG	GG	NN	NN	AA	GG
10259939	A/G	Ca3	47681739	.	.	.	.	.	.	.	AA	AA	AA	AA	AA	GG	AA	GG	GG	GG	GG	AA	AA	AA	GG	AA	GG	NN	AA	GG	AA	GG	AA	GG	AA	AA	GG	GG	NN	GG	AA	AA	GG	NN	AA	GG	GG	GG	AA
5825482|F|0-27:A>G-27:A>G	A/G	Ca3	47681818	.	.	.	.	.	.	.	GG	GG	GG	GG	GG	AA	GG	AA	AA	AA	AA	GG	GG	GG	AA	GG	AG	AG	GG	AA	GG	AA	GG	AA	GG	GG	AA	AA	AG	AA	GG	GG	AA	GG	GG	AA	AA	AA	GG
5826107|F|0-55:A>G-55:A>G	A/G	Ca3	47713556	.	.	.	.	.	.	.	AA	AA	AA	AA	AA	AG	AA	GG	GG	GG	GG	AA	AA	AA	GG	AA	AG	AG	AA	GG	AA	GG	AA	GG	AA	AA	GG	GG	AG	GG	AA	AA	GG	AA	AA	GG	GG	GG	AA
10266667	A/G	Ca3	47713622	.	.	.	.	.	.	.	GG	GG	GG	GG	GG	AA	GG	AA	AA	AA	AA	GG	GG	GG	AA	GG	NN	AA	GG	AA	GG	AA	GG	AA	GG	GG	AA	AA	NN	AA	NN	GG	AA	GG	GG	AA	AA	AA	GG
5825531|F|0-56:G>A-56:G>A	A/G	Ca3	47725445	.	.	.	.	.	.	.	AA	AA	AA	AA	AA	AG	AA	GG	GG	GG	GG	AA	AA	AA	GG	AA	AG	AG	AA	GG	AA	GG	AA	GG	AA	AA	GG	GG	AG	GG	AA	AA	GG	AA	AA	GG	GG	GG	AA
5826004|F|0-62:G>C-62:G>C	A/G	Ca3	47743570	.	.	.	.	.	.	.	AA	AA	AA	AA	AA	AG	AA	GG	GG	GG	GG	AA	AA	AA	GG	AA	AG	AG	AA	GG	AA	GG	AA	GG	AA	AA	GG	GG	AG	AG	AA	AA	GG	AA	AA	GG	GG	GG	AA
5825769|F|0-36:C>T-36:C>T	A/G	Ca3	47774903	.	.	.	.	.	.	.	AA	AA	AA	AA	AA	GG	AA	GG	GG	GG	GG	AA	AA	AA	GG	AA	AG	AG	AA	GG	AA	GG	AA	GG	AA	AA	GG	GG	AG	GG	AA	AA	GG	AA	AA	GG	GG	GG	AG
5825736|F|0-38:G>C-38:G>C	A/G	Ca3	47777481	.	.	.	.	.	.	.	AA	AA	AA	AA	AA	AG	AA	GG	GG	GG	GG	AA	AA	AG	GG	AA	AG	AG	AA	GG	AA	GG	AA	GG	AA	AA	GG	GG	AG	GG	AA	AA	GG	AA	AA	GG	GG	GG	AA
8822627	A/G	Ca1	47791223	.	.	.	.	.	.	.	AA	AA	AA	AA	AA	AA	AA	GG	GG	GG	GG	AA	AA	AA	AA	AA	NN	NN	AA	AA	AA	AA	AA	AA	AA	AA	AA	AA	AA	AA	AA	AA	AA	NN	AA	GG	AA	GG	AA
5825700|F|0-9:C>T-9:C>T	A/G	Ca3	47795955	.	.	.	.	.	.	.	AA	AA	AA	AA	AA	AG	AA	GG	GG	GG	GG	AA	AA	AA	GG	AA	AG	AG	AA	GG	AA	GG	AA	GG	AA	AA	GG	GG	AG	GG	AG	AA	GG	AA	AA	GG	GG	GG	AA
5826102|F|0-31:G>A-31:G>A	A/G	Ca3	47807794	.	.	.	.	.	.	.	AA	AA	AA	AA	AA	AG	AA	GG	GG	GG	GG	AA	AA	AA	GG	AA	AG	AG	AA	GG	AA	GG	AA	GG	AA	AA	GG	GG	AG	AG	AG	AA	GG	AA	AA	GG	AG	GG	AA
5825608|F|0-12:G>A-12:G>A	A/G	Ca3	47888250	.	.	.	.	.	.	.	AA	AA	AA	AA	AA	AA	AA	GG	GG	GG	AG	AA	AA	AA	GG	AA	AA	AG	AA	AA	AA	AG	AA	AG	AA	AA	GG	AA	AG	GG	AG	AA	AA	AA	AA	GG	AG	GG	AA
5825442|F|0-16:C>T-16:C>T	A/G	Ca3	47928549	.	.	.	.	.	.	.	AA	AA	AA	AA	AA	AA	AA	GG	GG	GG	AG	AA	AA	AA	GG	AA	AA	AG	AA	AA	AA	AG	AA	AG	AA	AA	GG	AA	AG	AG	AA	AA	AA	AA	AA	GG	AA	GG	AA
5825432	A/G	Ca7	47965361	.	.	.	.	.	.	.	GG	GG	GG	NN	GG	AA	GG	GG	GG	GG	NN	GG	GG	GG	AA	AA	NN	GG	AA	AA	GG	AA	GG	AA	GG	NN	NN	AA	AA	AA	AA	GG	AA	GG	AA	AA	AA	GG	GG
5824707	A/G	Ca7	47965361	.	.	.	.	.	.	.	AA	AA	AA	AA	AA	GG	AA	AA	AA	AA	AA	AA	AA	AA	GG	GG	NN	AA	GG	GG	AA	GG	AA	GG	AA	AA	NN	GG	NN	GG	GG	AA	GG	AA	GG	GG	NN	AA	AA
10260125	A/G	Ca3	47976958	.	.	.	.	.	.	.	AA	GG	GG	GG	GG	GG	GG	AA	AA	AA	NN	GG	GG	GG	AA	GG	GG	AA	GG	GG	GG	NN	GG	AA	GG	NN	AA	GG	AA	AA	NN	GG	GG	GG	GG	AA	NN	AA	GG
5825511|F|0-49:A>T-49:A>T	A/G	Ca3	48036519	.	.	.	.	.	.	.	GG	AA	AA	AA	AA	AA	AA	GG	GG	GG	AG	AA	AA	AA	GG	AA	AA	AG	AA	AA	AA	AG	AA	AG	AA	AA	GG	AA	AG	GG	AA	AA	AA	AA	AA	GG	AG	GG	AA
5825618|F|0-58:A>C-58:A>C	A/G	Ca3	48052063	.	.	.	.	.	.	.	GG	AA	AA	AA	AA	AA	AA	GG	GG	GG	AG	AA	AA	AA	GG	AA	AA	AG	AA	AA	AA	AG	AA	AG	AA	AA	GG	AA	AG	GG	AA	AA	AA	AA	AA	GG	AA	GG	AA
5825960|F|0-45:T>C-45:T>C	A/G	Ca3	48053670	.	.	.	.	.	.	.	GG	AA	AA	AA	AA	AA	AA	GG	GG	GG	AG	AA	AA	AA	GG	AA	AA	AG	AA	AA	AA	AG	AA	AG	AA	AA	GG	AA	AG	AG	AA	AA	AA	AA	AA	GG	AG	GG	AA
10258024	A/G	Ca3	48055165	.	.	.	.	.	.	.	GG	AA	AA	AA	AA	AA	AA	GG	GG	GG	AA	AA	AA	AA	GG	AA	AA	NN	AA	AA	AA	AA	AA	NN	AA	AA	GG	AA	NN	GG	AA	AA	AA	AA	AA	GG	AA	GG	NN
10258257	A/G	Ca3	48077194	.	.	.	.	.	.	.	GG	AA	AA	AA	AA	AA	AA	GG	GG	GG	AA	AA	AA	AA	GG	AA	AA	NN	AA	AA	AA	AA	AA	NN	AA	AA	GG	AA	AA	GG	AA	AA	AA	NN	AA	GG	AA	GG	AA
10266665	A/G	Ca3	48077195	.	.	.	.	.	.	.	AA	GG	GG	GG	GG	GG	GG	AA	AA	AA	NN	GG	GG	GG	AA	GG	GG	AA	GG	GG	GG	NN	GG	AA	GG	GG	AA	GG	AA	AA	GG	GG	GG	GG	GG	AA	NN	AA	GG
5825392	A/G	Ca3	48116041	.	.	.	.	.	.	.	AA	GG	GG	GG	GG	GG	GG	AA	AA	AA	NN	GG	GG	GG	AA	GG	GG	AA	GG	GG	GG	AA	GG	AA	GG	GG	AA	GG	NN	AA	GG	GG	GG	GG	GG	AA	NN	AA	GG
5825400|F|0-63:A>G-63:A>G	A/G	Ca3	48122030	.	.	.	.	.	.	.	GG	AA	AA	AA	AA	AA	AA	GG	GG	GG	AA	AA	AA	AA	GG	AA	AA	AG	AA	AA	AA	AG	AA	AG	AA	AA	GG	AA	AG	GG	AA	AA	AA	AA	AA	GG	AG	GG	AA
5825400	A/G	Ca3	48122030	.	.	.	.	.	.	.	AA	GG	GG	GG	GG	GG	GG	AA	AA	AA	GG	GG	GG	GG	AA	GG	GG	NN	GG	GG	GG	NN	GG	AA	GG	GG	AA	GG	AA	NN	GG	GG	GG	GG	GG	AA	NN	AA	GG
5825335	A/G	Ca3	48122096	.	.	.	.	.	.	.	AA	GG	GG	GG	GG	GG	GG	AA	AA	AA	NN	GG	GG	GG	AA	GG	GG	NN	GG	GG	GG	NN	GG	AA	GG	GG	AA	GG	AA	AA	GG	GG	NN	GG	GG	AA	NN	AA	GG
5825427|F|0-24:A>C-24:A>C	A/G	Ca3	48122842	.	.	.	.	.	.	.	AA	GG	GG	GG	GG	GG	GG	AA	AA	AA	GG	GG	GG	GG	AA	GG	GG	AG	GG	GG	GG	AG	GG	AA	GG	GG	AA	GG	AG	AA	GG	GG	GG	GG	GG	AA	AG	AA	GG
5825427	A/G	Ca3	48122842	.	.	.	.	.	.	.	GG	AA	AA	AA	AA	AA	AA	GG	GG	GG	AA	AA	GG	AA	GG	AA	NN	AA	AA	AA	AA	AA	AA	GG	AA	AA	GG	AA	NN	GG	AA	AA	AA	AA	AA	GG	NN	GG	AA
5825937	A/G	Ca6	48123826	.	.	.	.	.	.	.	GG	AA	GG	AA	GG	NN	GG	AA	AA	AA	AA	AA	AA	GG	GG	GG	GG	GG	GG	GG	GG	GG	NN	GG	AA	AA	AA	GG	AA	NN	GG	AA	GG	AA	AA	GG	AA	AA	GG
5825425|F|0-58:C>T-58:C>T	A/G	Ca3	48222907	.	.	.	.	.	.	.	GG	GG	GG	AG	GG	AA	GG	AA	AA	AA	AA	GG	GG	AA	GG	GG	AA	AA	GG	AA	GG	AA	GG	AA	GG	GG	GG	AA	GG	AA	AA	GG	AA	GG	GG	GG	AG	AA	GG
5825685|F|0-23:A>G-23:A>G	A/G	Ca7	48382833	.	.	.	.	.	.	.	GG	GG	GG	GG	GG	AA	GG	AA	AA	AA	AG	GG	GG	GG	AA	AA	AA	GG	GG	AA	GG	AA	GG	AA	GG	GG	AA	AA	AA	AG	AG	AG	AA	AG	GG	AA	AA	AA	GG
5824849	A/G	Ca7	48448420	.	.	.	.	.	.	.	GG	GG	GG	GG	GG	AA	GG	AA	AA	AA	AA	GG	GG	GG	AA	AA	AA	AA	GG	AA	GG	AA	GG	NN	GG	GG	AA	AA	NN	NN	GG	GG	AA	GG	GG	AA	AA	AA	GG
5826222|F|0-31:C>T-31:C>T	A/G	Ca4	48463324	.	.	.	.	.	.	.	AG	GG	AA	AA	GG	GG	GG	GG	GG	GG	AG	GG	GG	AA	GG	GG	GG	GG	AA	GG	AA	GG	AG	GG	GG	GG	GG	GG	GG	GG	GG	GG	GG	AA	AA	GG	GG	GG	AA
5824552	A/G	Ca6	48561898	.	.	.	.	.	.	.	AA	AA	GG	AA	AA	AA	AA	AA	AA	AA	GG	NN	AA	NN	AA	AA	AA	AA	AA	AA	GG	AA	AA	NN	NN	AA	NN	AA	AA	AA	AA	AA	AA	GG	AA	AA	AA	AA	GG
5826041|F|0-30:G>A-30:G>A	A/G	Ca7	48919355	.	.	.	.	.	.	.	GG	GG	GG	GG	GG	GG	GG	AA	AA	AA	AG	GG	GG	GG	GG	GG	GG	AA	AA	GG	GG	GG	GG	GG	GG	GG	AG	AA	GG	GG	GG	GG	GG	GG	GG	GG	AG	AA	GG
5826041|F|0-21:T>A-21:T>A	A/G	Ca7	48919355	.	.	.	.	.	.	.	GG	AG	GG	GG	AG	AG	AG	AA	AA	AA	AG	AG	AG	GG	AG	AG	AG	AA	NN	AG	GG	AG	GG	AG	AG	AG	AG	AA	AG	AG	AG	AG	AG	GG	GG	AG	AG	AA	GG
5826185	A/G	Ca7	48919421	.	.	.	.	.	.	.	GG	AA	GG	GG	AA	AA	AA	AA	AA	AA	GG	AA	AA	GG	AA	AA	AA	AA	GG	AA	GG	AA	GG	AA	AA	AA	AA	AA	AA	AA	AA	NN	AA	GG	GG	AA	AA	AA	GG
5825787	A/G	Ca7	49209308	.	.	.	.	.	.	.	GG	GG	GG	GG	GG	AA	GG	AA	AA	AA	AA	GG	GG	GG	AA	AA	AA	AA	AA	AA	GG	AA	GG	AA	GG	GG	AA	AA	AA	AA	GG	GG	AA	GG	GG	AA	AA	AA	NN
5824808	A/G	Ca7	49209366	.	.	.	.	.	.	.	GG	GG	GG	GG	GG	AA	GG	AA	AA	AA	AA	GG	GG	GG	AA	AA	AA	AA	AA	AA	GG	AA	GG	AA	GG	GG	AA	AA	AA	AA	GG	GG	AA	GG	GG	AA	AA	AA	GG
5825170	A/G	Ca7	49217855	.	.	.	.	.	.	.	GG	GG	GG	GG	GG	AA	GG	AA	AA	AA	AA	GG	GG	GG	AA	AA	AA	AA	AA	AA	GG	AA	GG	NN	GG	GG	AA	AA	AA	AA	GG	GG	NN	GG	GG	AA	AA	AA	GG
5825510	A/G	Ca7	49260140	.	.	.	.	.	.	.	AA	AA	AA	AA	AA	GG	AA	AA	AA	AA	AA	AA	AA	AA	GG	AA	GG	AA	GG	AA	AA	GG	AA	GG	AA	NN	NN	AA	NN	GG	AA	AA	AA	AA	AA	GG	GG	AA	AA
5825925	A/G	Ca7	49269176	.	.	.	.	.	.	.	AA	AA	AA	AA	AA	GG	AA	GG	GG	GG	GG	AA	AA	AA	GG	GG	GG	GG	GG	GG	AA	GG	AA	GG	AA	AA	GG	GG	GG	NN	AA	AA	GG	AA	AA	GG	NN	GG	AA
5825495	A/G	Ca4	49295114	.	.	.	.	.	.	.	AA	GG	AA	AA	GG	AA	GG	AA	AA	AA	AA	GG	GG	AA	AA	GG	AA	AA	AA	GG	AA	AA	AA	AA	GG	GG	AA	AA	NN	AA	GG	GG	AA	AA	NN	AA	AA	NN	AA
5826118	A/G	Ca4	49381281	.	.	.	.	.	.	.	AA	GG	AA	AA	GG	GG	GG	GG	GG	GG	AA	GG	GG	AA	GG	GG	GG	GG	GG	GG	AA	GG	AA	GG	GG	GG	GG	GG	GG	GG	GG	GG	GG	AA	AA	GG	GG	GG	AA
5826119	A/G	Ca4	49381281	.	.	.	.	.	.	.	GG	AA	GG	GG	AA	AA	AA	AA	AA	AA	GG	AA	AA	GG	AA	AA	AA	AA	AA	AA	GG	NN	GG	AA	AA	AA	AA	AA	AA	NN	AA	AA	AA	GG	GG	AA	AA	AA	GG
5825081	A/G	Ca7	49425790	.	.	.	.	.	.	.	GG	GG	GG	GG	GG	AA	GG	AA	AA	AA	AA	GG	GG	GG	NN	AA	AA	AA	AA	AA	GG	AA	GG	AA	GG	GG	AA	AA	AA	AA	GG	GG	NN	GG	GG	AA	AA	AA	GG
5824779	A/G	Ca7	49425798	.	.	.	.	.	.	.	AA	AA	AA	AA	AA	GG	AA	GG	GG	GG	GG	AA	AA	AA	GG	GG	GG	GG	GG	GG	AA	GG	AA	GG	NN	AA	GG	GG	GG	GG	AA	AA	GG	AA	AA	GG	GG	GG	AA
5825312|F|0-18:A>T-18:A>T	A/G	Ca7	49425864	.	.	.	.	.	.	.	AA	AA	AA	AA	AA	AG	AA	GG	GG	GG	GG	AA	AA	AA	GG	GG	GG	GG	GG	GG	AA	GG	AA	GG	AA	AA	GG	GG	GG	AG	AA	AA	GG	AA	AA	GG	AG	GG	AA
5825972	A/G	Ca4	49439000	.	.	.	.	.	.	.	AA	GG	AA	AA	GG	GG	GG	GG	GG	GG	AA	GG	GG	AA	GG	GG	GG	GG	GG	GG	AA	GG	AA	GG	GG	GG	GG	GG	GG	GG	GG	GG	GG	AA	AA	GG	GG	GG	AA
5826081|F|0-39:G>C-39:G>C	A/G	Ca7	49440553	.	.	.	.	.	.	.	GG	GG	GG	GG	GG	AA	AG	AA	AA	AA	AA	GG	GG	GG	AA	AA	AA	AA	AA	AA	GG	AA	GG	AA	GG	GG	AA	AA	AA	AA	AG	GG	AA	GG	GG	AA	AA	AA	GG
10265884|F|0-59:G>C-59:G>C	A/G	Ca4	49472955	.	.	.	.	.	.	.	AG	GG	AG	AG	GG	GG	GG	GG	GG	GG	AG	GG	GG	AG	GG	GG	GG	GG	GG	GG	AG	GG	AG	GG	GG	GG	GG	GG	GG	GG	GG	GG	GG	AG	AG	GG	GG	GG	AG
5824702	A/G	Ca7	49510407	.	.	.	.	.	.	.	AA	AA	AA	AA	AA	GG	AA	GG	GG	GG	GG	AA	AA	AA	GG	GG	GG	GG	GG	GG	AA	GG	AA	GG	AA	AA	GG	GG	GG	GG	AA	AA	GG	NN	AA	GG	GG	GG	AA
5825968|F|0-7:A>G-7:A>G	A/G	Ca7	49545394	.	.	.	.	.	.	.	GG	GG	GG	GG	GG	AG	GG	AA	AG	AA	AA	GG	GG	GG	AA	AA	AA	AA	AA	AA	GG	AA	GG	AA	GG	GG	AA	AA	AA	AG	GG	GG	AA	GG	GG	AA	AA	AA	GG
5825968	A/G	Ca7	49545394	.	.	.	.	.	.	.	AA	AA	AA	AA	AA	NN	AA	GG	GG	GG	GG	AA	AA	AA	GG	GG	GG	GG	GG	GG	AA	GG	AA	GG	AA	AA	GG	GG	GG	NN	AA	AA	GG	AA	AA	GG	NN	GG	AA
5824605	A/G	Ca7	49550433	.	.	.	.	.	.	.	AA	AA	AA	AA	AA	GG	AA	GG	GG	GG	GG	AA	AA	AA	GG	GG	GG	GG	GG	GG	AA	GG	AA	GG	AA	AA	GG	GG	GG	NN	AA	AA	GG	NN	NN	GG	NN	GG	AA
5824757	A/G	Ca7	49550499	.	.	.	.	.	.	.	AA	AA	AA	AA	AA	NN	AA	GG	GG	GG	GG	AA	AA	AA	GG	GG	GG	GG	GG	GG	AA	GG	AA	GG	AA	AA	GG	GG	GG	GG	AA	AA	GG	AA	AA	GG	GG	GG	AA
5826184	A/G	Ca7	49568364	.	.	.	.	.	.	.	AA	AA	AA	AA	AA	AA	AA	GG	GG	GG	NN	AA	AA	AA	AA	AA	AA	NN	AA	AA	AA	AA	AA	NN	AA	AA	NN	AA	GG	AA	AA	AA	GG	AA	AA	AA	AA	GG	NN
5824901	A/G	Ca7	49568364	.	.	.	.	.	.	.	GG	GG	GG	GG	GG	GG	GG	AA	AA	AA	AA	GG	GG	GG	GG	GG	GG	AA	GG	GG	GG	GG	GG	AA	GG	GG	NN	GG	AA	GG	NN	GG	AA	GG	GG	GG	GG	AA	GG
10258813	A/G	Ca3	49586411	.	.	.	.	.	.	.	AA	AA	AA	AA	GG	AA	AA	AA	AA	AA	AA	AA	NN	AA	AA	AA	AA	AA	AA	AA	AA	AA	AA	NN	AA	AA	AA	NN	AA	GG	AA	AA	GG	AA	AA	AA	AA	AA	AA
5825817	A/G	Ca7	49604106	.	.	.	.	.	.	.	AA	AA	AA	AA	AA	NN	AA	GG	GG	GG	GG	AA	AA	AA	GG	GG	GG	GG	GG	GG	AA	GG	AA	GG	AA	AA	GG	GG	GG	GG	AA	AA	GG	NN	AA	GG	GG	GG	AA
5825818	A/G	Ca7	49604106	.	.	.	.	.	.	.	GG	GG	GG	GG	GG	AA	GG	AA	AA	NN	AA	GG	GG	GG	AA	AA	AA	AA	AA	AA	GG	AA	GG	AA	GG	GG	AA	AA	AA	AA	GG	GG	AA	GG	GG	NN	AA	AA	GG
23871220|F|0-12:T>C-12:T>C	A/G	Ca3	49608485	.	.	.	.	.	.	.	GG	GG	AG	AG	GG	GG	GG	GG	GG	GG	GG	GG	GG	GG	GG	GG	GG	GG	GG	GG	GG	GG	AG	GG	GG	GG	GG	GG	GG	GG	GG	GG	GG	GG	GG	GG	GG	GG	GG
5826077|F|0-46:T>A-46:T>A	A/G	Ca7	49611374	.	.	.	.	.	.	.	AA	AA	AA	AA	AA	AG	AA	GG	GG	GG	GG	AA	AA	AA	GG	GG	AG	GG	GG	GG	AA	GG	AA	GG	AA	AA	GG	GG	GG	AG	AA	AA	GG	AA	AA	GG	GG	GG	AA
10269196	A/G	Ca3	49625766	.	.	.	.	.	.	.	GG	GG	AA	NN	GG	GG	GG	GG	GG	GG	GG	GG	GG	GG	GG	GG	GG	GG	GG	GG	GG	GG	AA	GG	GG	GG	GG	GG	GG	GG	GG	GG	GG	GG	GG	GG	GG	GG	GG
5824603	A/G	Ca4	49684586	.	.	.	.	.	.	.	AA	GG	AA	AA	GG	GG	GG	GG	GG	GG	AA	GG	GG	AA	GG	GG	GG	GG	GG	GG	AA	GG	AA	GG	GG	GG	GG	GG	GG	GG	GG	GG	GG	NN	AA	GG	GG	GG	AA
5824817	A/G	Ca4	49684586	.	.	.	.	.	.	.	GG	AA	GG	GG	AA	AA	AA	AA	AA	AA	GG	AA	AA	GG	AA	AA	AA	AA	AA	AA	GG	AA	GG	AA	AA	AA	AA	AA	AA	AA	AA	AA	AA	GG	GG	AA	NN	AA	GG
5825078	A/G	Ca4	49694299	.	.	.	.	.	.	.	GG	AA	GG	GG	AA	AA	AA	AA	AA	AA	GG	AA	AA	GG	AA	AA	AA	AA	AA	AA	GG	AA	GG	AA	AA	AA	AA	AA	AA	AA	NN	AA	NN	GG	GG	AA	AA	AA	GG
5824931	A/G	Ca3	49802284	.	.	.	.	.	.	.	AA	AA	GG	AA	GG	NN	GG	GG	GG	GG	GG	AA	AA	AA	GG	AA	GG	NN	AA	GG	GG	GG	GG	GG	AA	AA	GG	GG	NN	NN	AA	AA	AA	AA	AA	GG	AA	GG	AA
5825679	A/G	Ca3	49805134	.	.	.	.	.	.	.	GG	GG	AA	AA	AA	AA	AA	AA	AA	AA	AA	GG	GG	GG	AA	GG	AA	AA	GG	AA	AA	AA	AA	AA	GG	GG	AA	AA	AA	AA	GG	GG	GG	GG	GG	AA	NN	AA	GG
5825794	A/G	Ca3	49805135	.	.	.	.	.	.	.	AA	AA	GG	AA	GG	GG	GG	GG	GG	GG	GG	AA	AA	AA	GG	AA	GG	NN	AA	GG	GG	GG	GG	GG	AA	AA	GG	GG	NN	NN	AA	AA	AA	AA	AA	GG	AA	GG	AA
5825603|F|0-63:A>G-63:A>G	A/G	Ca3	49807823	.	.	.	.	.	.	.	AA	AA	GG	AG	GG	AG	GG	GG	GG	GG	GG	AA	AA	AA	GG	AA	GG	AG	AA	GG	GG	GG	GG	GG	AA	AA	GG	GG	AG	GG	AA	AA	AA	AA	AA	GG	AG	GG	AA
5824600	A/G	Ca4	49813657	.	.	.	.	.	.	.	AA	GG	AA	AA	GG	GG	GG	AA	AA	AA	AA	GG	GG	AA	GG	GG	GG	GG	GG	GG	AA	GG	AA	GG	GG	GG	NN	GG	GG	GG	GG	GG	GG	AA	AA	GG	AA	AA	AA
5825773	A/G	Ca4	49813723	.	.	.	.	.	.	.	AA	GG	AA	AA	GG	GG	GG	AA	AA	AA	AA	GG	GG	AA	GG	GG	GG	GG	GG	GG	AA	GG	AA	GG	GG	GG	NN	GG	GG	GG	GG	GG	GG	AA	AA	GG	AA	AA	AA
5825789	A/G	Ca4	49813723	.	.	.	.	.	.	.	GG	AA	GG	GG	AA	AA	AA	GG	GG	GG	GG	AA	AA	GG	AA	AA	AA	AA	AA	AA	GG	AA	GG	AA	AA	AA	NN	AA	AA	AA	AA	AA	AA	GG	GG	AA	NN	GG	GG
5825951|F|0-26:C>T-26:C>T	A/G	Ca3	49834339	.	.	.	.	.	.	.	AA	AA	AA	AA	GG	AG	GG	GG	GG	GG	GG	AA	AA	AA	GG	AA	GG	AG	AA	GG	GG	GG	AA	GG	AA	AA	GG	GG	AG	AG	AA	AA	AA	AA	AA	GG	AG	GG	AA
5824926	A/G	Ca3	49836147	.	.	.	.	.	.	.	AA	AA	AA	AA	GG	GG	GG	GG	GG	GG	GG	AA	AA	AA	GG	AA	GG	NN	AA	GG	GG	GG	AA	GG	AA	AA	GG	GG	NN	GG	AA	NN	AA	AA	AA	GG	AA	GG	AA
5824923	A/G	Ca3	49836215	.	.	.	.	.	.	.	AA	AA	AA	AA	GG	NN	GG	GG	GG	GG	GG	AA	AA	AA	GG	AA	GG	NN	AA	GG	GG	GG	AA	GG	AA	AA	GG	GG	NN	GG	AA	AA	AA	AA	AA	GG	AA	GG	AA
5825210	A/G	Ca4	49971643	.	.	.	.	.	.	.	AA	GG	AA	AA	GG	GG	GG	GG	GG	GG	AA	GG	GG	AA	GG	GG	GG	GG	GG	GG	AA	GG	AA	GG	GG	GG	GG	GG	GG	GG	GG	GG	GG	AA	NN	GG	GG	GG	AA
5825209	A/G	Ca4	49971643	.	.	.	.	.	.	.	GG	AA	GG	GG	AA	AA	AA	AA	AA	AA	GG	AA	NN	GG	AA	AA	AA	AA	AA	AA	GG	AA	GG	AA	AA	AA	AA	AA	AA	AA	NN	NN	AA	GG	GG	AA	AA	AA	GG
10260136	A/G	Ca6	50199025	.	.	.	.	.	.	.	GG	AA	AA	GG	GG	GG	GG	AA	AA	AA	GG	AA	AA	GG	GG	GG	AA	AA	GG	GG	GG	GG	NN	GG	AA	AA	NN	GG	GG	GG	GG	AA	GG	GG	GG	GG	GG	AA	GG
10268219|F|0-55:G>A-55:G>A	A/G	Ca7	50306274	.	.	.	.	.	.	.	AA	AA	AA	AA	AA	AG	AA	GG	GG	GG	AG	AA	AA	AA	GG	AA	GG	AG	GG	AA	AA	GG	AA	AA	AA	AA	GG	AA	GG	GG	AA	AA	GG	AA	AA	GG	GG	GG	AA
10267002|F|0-10:T>C-10:T>C	A/G	Ca7	50311526	.	.	.	.	.	.	.	GG	GG	GG	GG	GG	AG	GG	AG	AA	AA	AG	GG	GG	GG	AA	GG	AG	AG	AA	GG	GG	AA	GG	GG	GG	GG	AA	GG	AA	AG	GG	GG	AA	GG	GG	AA	AA	AA	GG
10267001	A/G	Ca7	50311526	.	.	.	.	.	.	.	GG	GG	GG	GG	GG	AA	GG	AA	AA	AA	AA	GG	GG	GG	AA	GG	AA	NN	AA	GG	GG	AA	GG	GG	GG	GG	AA	GG	AA	AA	GG	GG	AA	GG	GG	AA	AA	AA	GG
10263976|F|0-38:G>A-38:G>A	A/G	Ca5	50549133	.	.	.	.	.	.	.	AG	GG	AG	GG	AG	AG	AG	GG	GG	GG	AG	GG	GG	AG	AG	AG	AG	GG	GG	AG	GG	AG	AG	AG	GG	GG	AG	AG	AG	AG	AG	GG	AG	GG	GG	AG	AG	GG	AG
5825985	A/G	Ca6	50872272	.	.	.	.	.	.	.	AA	GG	AA	NN	GG	GG	GG	GG	GG	GG	GG	GG	GG	GG	GG	GG	GG	GG	GG	GG	GG	GG	AA	GG	GG	GG	GG	GG	GG	GG	GG	GG	GG	GG	GG	GG	GG	GG	GG
5825357	A/G	Ca6	50872575	.	.	.	.	.	.	.	GG	AA	GG	AA	AA	AA	AA	AA	AA	AA	AA	AA	AA	AA	AA	AA	AA	AA	AA	AA	AA	AA	GG	AA	AA	AA	NN	AA	AA	AA	AA	NN	AA	AA	AA	AA	NN	AA	AA
5825881|F|0-42:T>C-42:T>C	A/G	Ca6	51049363	.	.	.	.	.	.	.	GG	AA	GG	AG	GG	AG	GG	AA	AA	AA	AA	AA	AA	AA	GG	GG	AA	AA	AA	AA	AA	GG	GG	AG	AA	AA	AA	GG	AA	GG	GG	AA	GG	AA	AA	GG	AG	AA	AA
23870936	A/G	Ca7	51054837	.	.	.	.	.	.	.	GG	GG	GG	GG	GG	AA	GG	AA	AA	AA	AA	GG	GG	GG	AA	GG	AA	NN	GG	GG	GG	AA	GG	GG	GG	GG	AA	GG	AA	AA	GG	GG	AA	GG	GG	NN	AA	AA	GG
8822637	A/G	Ca5	51135348	.	.	.	.	.	.	.	AA	AA	AA	AA	GG	AA	NN	AA	AA	AA	AA	AA	AA	AA	AA	AA	AA	AA	AA	AA	AA	AA	AA	NN	AA	AA	AA	AA	AA	AA	AA	AA	NN	AA	NN	GG	AA	AA	NN
5826205	A/G	Ca4	51146918	.	.	.	.	.	.	.	AA	GG	AA	AA	GG	GG	GG	AA	AA	AA	AA	GG	GG	AA	GG	GG	GG	GG	GG	GG	AA	GG	AA	GG	GG	GG	NN	GG	GG	GG	GG	GG	GG	NN	AA	GG	AA	AA	AA
15979328	A/G	Ca4	51146984	.	.	.	.	.	.	.	GG	GG	GG	GG	GG	GG	GG	AA	AA	AA	NN	GG	GG	GG	GG	GG	GG	GG	GG	GG	GG	GG	GG	GG	GG	GG	NN	GG	GG	GG	GG	GG	GG	GG	GG	GG	AA	AA	GG
8822577	A/G	Ca3	51239191	.	.	.	.	.	.	.	GG	AA	GG	AA	AA	AA	AA	AA	AA	AA	GG	AA	AA	AA	AA	AA	AA	NN	AA	AA	AA	AA	AA	NN	NN	AA	AA	GG	AA	GG	GG	AA	NN	GG	AA	GG	AA	AA	GG
8822706	A/G	Ca3	51239191	.	.	.	.	.	.	.	AA	GG	AA	AA	GG	GG	GG	GG	GG	GG	AA	GG	GG	GG	GG	GG	GG	NN	GG	GG	GG	GG	NN	AA	GG	GG	GG	AA	GG	AA	AA	GG	GG	AA	GG	AA	GG	GG	AA
5824582	A/G	Ca6	51475681	.	.	.	.	.	.	.	AA	GG	AA	GG	GG	GG	GG	AA	GG	GG	GG	GG	GG	AA	GG	GG	GG	GG	GG	GG	GG	GG	AA	GG	GG	GG	GG	GG	GG	GG	AA	GG	GG	GG	GG	GG	GG	GG	GG
8822736	A/G	Ca4	51807837	.	.	.	.	.	.	.	GG	AA	GG	AA	AA	NN	AA	NN	AA	AA	GG	AA	AA	GG	GG	AA	NN	GG	GG	AA	GG	GG	GG	GG	AA	AA	NN	GG	AA	GG	GG	AA	GG	GG	AA	GG	NN	AA	GG
5825041	A/G	Ca6	52597126	.	.	.	.	.	.	.	NN	AA	AA	NN	GG	AA	GG	AA	AA	AA	NN	AA	GG	AA	AA	AA	NN	GG	GG	AA	AA	AA	AA	AA	AA	AA	AA	GG	AA	GG	AA	AA	GG	NN	GG	GG	AA	AA	GG
5824727	A/G	Ca4	52668539	.	.	.	.	.	.	.	AA	GG	AA	AA	GG	GG	GG	GG	GG	GG	AA	GG	GG	AA	GG	GG	GG	GG	GG	GG	AA	GG	AA	AA	GG	GG	AA	GG	AA	GG	AA	GG	GG	AA	GG	GG	GG	GG	AA
5826055	A/G	Ca3	52693232	.	.	.	.	.	.	.	AA	AA	AA	AA	GG	AA	GG	AA	AA	AA	AA	AA	AA	AA	AA	AA	NN	AA	AA	AA	GG	AA	AA	NN	AA	AA	NN	AA	AA	AA	AA	AA	AA	GG	AA	AA	AA	AA	AA
5826056	A/G	Ca3	52693232	.	.	.	.	.	.	.	GG	GG	GG	GG	AA	GG	AA	GG	GG	GG	GG	GG	GG	GG	GG	GG	NN	GG	GG	GG	AA	GG	GG	AA	GG	GG	AA	GG	GG	GG	NN	GG	GG	AA	NN	GG	NN	GG	GG
5825443|F|0-25:G>A-25:G>A	A/G	Ca7	52707874	.	.	.	.	.	.	.	AA	AA	AA	AG	AG	AG	AA	GG	GG	GG	GG	AA	AA	AA	GG	AA	GG	AG	GG	GG	GG	GG	AG	GG	AA	AA	GG	GG	GG	GG	AA	AA	GG	AA	AA	GG	GG	GG	AA
5825094	A/G	Ca4	53238725	.	.	.	.	.	.	.	GG	GG	GG	GG	AA	GG	AA	GG	GG	GG	GG	GG	GG	GG	GG	AA	GG	GG	GG	AA	GG	GG	GG	AA	GG	GG	AA	GG	AA	GG	AA	GG	GG	GG	GG	GG	GG	GG	GG
8822653	A/G	Ca5	53601678	.	.	.	.	.	.	.	AA	AA	AA	NN	AA	AA	NN	AA	AA	AA	NN	AA	AA	AA	AA	AA	AA	AA	GG	AA	GG	AA	GG	AA	AA	AA	NN	AA	AA	AA	AA	AA	AA	AA	AA	AA	AA	AA	AA
5826098	A/G	Ca7	53671539	.	.	.	.	.	.	.	AA	AA	AA	AA	GG	NN	GG	GG	GG	GG	GG	AA	AA	AA	GG	GG	GG	NN	AA	GG	AA	GG	AA	NN	AA	AA	GG	NN	GG	NN	AA	AA	NN	AA	AA	GG	GG	NN	AA
5824965	A/G	Ca7	53671810	.	.	.	.	.	.	.	AA	AA	AA	AA	GG	GG	GG	GG	GG	GG	GG	AA	AA	AA	GG	GG	GG	NN	AA	GG	AA	GG	AA	GG	AA	AA	GG	GG	GG	GG	AA	AA	GG	AA	AA	GG	GG	GG	AA
8776148|F|0-10:C>T-10:C>T	A/G	Ca7	53733560	.	.	.	.	.	.	.	GG	GG	GG	GG	AA	AG	AA	AA	AA	AA	AA	GG	GG	GG	AA	AA	AA	AG	GG	AA	GG	AA	GG	AA	GG	GG	AG	GG	AA	AG	GG	GG	AA	GG	GG	AA	AA	AA	GG
8822714	A/G	Ca4	54289329	.	.	.	.	.	.	.	GG	GG	GG	NN	GG	GG	GG	GG	GG	GG	AA	GG	GG	AA	GG	GG	GG	GG	AA	GG	GG	GG	AA	GG	GG	GG	GG	GG	GG	GG	GG	GG	GG	GG	GG	GG	GG	GG	GG
8822547	A/G	Ca4	54289374	.	.	.	.	.	.	.	AA	AA	AA	AA	AA	AA	AA	AA	AA	AA	GG	AA	AA	GG	AA	AA	AA	AA	GG	AA	AA	AA	GG	AA	AA	AA	AA	AA	AA	AA	AA	AA	AA	AA	NN	AA	AA	AA	AA
8822590	A/G	Ca4	54341892	.	.	.	.	.	.	.	AA	AA	AA	AA	AA	AA	AA	AA	AA	AA	GG	AA	NN	GG	AA	AA	AA	AA	GG	AA	AA	AA	GG	AA	AA	AA	AA	AA	NN	NN	AA	AA	AA	AA	NN	AA	AA	AA	AA
8822723	A/G	Ca4	54341892	.	.	.	.	.	.	.	GG	GG	GG	AA	GG	GG	GG	GG	GG	GG	AA	GG	GG	AA	GG	GG	GG	GG	AA	GG	GG	GG	AA	GG	GG	GG	GG	GG	GG	GG	GG	GG	GG	GG	GG	GG	GG	GG	GG
5824793	A/G	Ca5	54398484	.	.	.	.	.	.	.	NN	GG	AA	GG	GG	GG	GG	GG	GG	GG	GG	GG	AA	GG	GG	GG	GG	AA	GG	GG	AA	GG	GG	NN	GG	GG	GG	GG	AA	GG	GG	GG	GG	GG	GG	GG	GG	NN	AA
8822719	A/G	Ca4	54425060	.	.	.	.	.	.	.	GG	GG	GG	NN	GG	GG	GG	GG	GG	GG	AA	GG	GG	AA	GG	GG	GG	GG	AA	GG	GG	GG	AA	GG	GG	GG	GG	GG	GG	GG	GG	GG	GG	GG	GG	GG	GG	GG	GG
5825792	A/G	Ca4	55300595	.	.	.	.	.	.	.	GG	AA	GG	AA	AA	AA	AA	AA	AA	AA	AA	AA	AA	AA	AA	AA	AA	NN	AA	AA	AA	AA	NN	AA	AA	AA	AA	AA	AA	AA	AA	AA	AA	AA	NN	AA	NN	AA	GG
5824958	A/G	Ca7	55425747	.	.	.	.	.	.	.	AA	GG	AA	NN	AA	AA	AA	AA	AA	AA	AA	GG	GG	AA	AA	GG	AA	AA	AA	AA	AA	AA	AA	AA	GG	GG	AA	AA	AA	AA	AA	GG	NN	GG	GG	AA	AA	AA	AA
5825733	A/G	Ca4	55426696	.	.	.	.	.	.	.	AA	GG	AA	GG	GG	GG	GG	GG	GG	GG	GG	GG	GG	GG	GG	GG	GG	AA	GG	GG	GG	GG	AA	GG	GG	GG	GG	GG	GG	GG	GG	GG	GG	GG	AA	GG	NN	GG	AA
5825729	A/G	Ca3	55933275	.	.	.	.	.	.	.	AA	AA	AA	AA	GG	GG	GG	GG	AA	AA	AA	AA	AA	GG	GG	AA	GG	AA	GG	AA	AA	GG	AA	GG	AA	AA	GG	GG	NN	GG	AA	NN	GG	GG	AA	GG	AA	AA	GG
5824942	A/G	Ca5	55933606	.	.	.	.	.	.	.	GG	GG	GG	GG	GG	AA	GG	GG	GG	GG	GG	GG	GG	GG	AA	GG	AA	GG	AA	GG	AA	AA	AA	NN	NN	GG	AA	GG	GG	AA	GG	GG	GG	GG	GG	AA	NN	GG	GG
5825178	A/G	Ca5	55933645	.	.	.	.	.	.	.	GG	GG	GG	GG	GG	AA	GG	GG	GG	GG	GG	GG	GG	GG	AA	GG	AA	GG	AA	GG	AA	AA	NN	NN	GG	GG	NN	GG	GG	AA	GG	GG	GG	GG	GG	AA	NN	GG	GG
5825641	A/G	Ca7	56201436	.	.	.	.	.	.	.	GG	GG	GG	GG	AA	AA	AA	AA	AA	AA	AA	GG	GG	GG	AA	AA	AA	NN	GG	AA	GG	AA	GG	NN	GG	GG	NN	GG	AA	AA	GG	GG	AA	GG	GG	NN	AA	AA	GG
5824856	A/G	Ca7	56201499	.	.	.	.	.	.	.	GG	GG	GG	GG	AA	AA	AA	AA	AA	AA	AA	GG	GG	GG	AA	AA	AA	NN	GG	AA	GG	AA	GG	NN	GG	GG	NN	GG	AA	AA	GG	GG	AA	GG	GG	AA	AA	AA	GG
15990164	A/G	Ca4	56720159	.	.	.	.	.	.	.	GG	AA	GG	AA	AA	NN	AA	AA	AA	AA	AA	AA	AA	GG	GG	GG	GG	AA	GG	AA	GG	GG	GG	GG	AA	AA	NN	GG	GG	NN	GG	AA	GG	GG	GG	GG	NN	AA	GG
10268959	A/G	Ca4	56720221	.	.	.	.	.	.	.	AA	GG	AA	NN	GG	AA	GG	GG	GG	GG	GG	GG	GG	AA	AA	AA	AA	NN	AA	GG	AA	AA	AA	AA	NN	GG	NN	AA	AA	AA	AA	GG	AA	AA	AA	AA	AA	GG	AA
5825162|F|0-45:G>A-45:G>A	A/G	Ca4	56720735	.	.	.	.	.	.	.	GG	AA	GG	AG	AA	AG	AA	AA	AA	AA	AA	AA	AA	GG	GG	GG	GG	AG	GG	AA	GG	GG	GG	GG	AA	AA	AG	GG	GG	GG	GG	AA	GG	GG	GG	GG	GG	AA	GG
23870334	A/G	Ca4	56883681	.	.	.	.	.	.	.	AA	AA	AA	AA	AA	GG	AA	AA	AA	AA	AA	AA	AA	AA	GG	AA	GG	AA	AA	AA	AA	GG	AA	AA	AA	AA	AA	AA	AA	GG	AA	AA	AA	NN	AA	GG	AA	AA	AA
10264192|F|0-43:T>C-43:T>C	A/G	Ca4	56887665	.	.	.	.	.	.	.	GG	GG	GG	GG	GG	AG	GG	GG	GG	GG	GG	GG	GG	GG	AG	GG	AA	GG	GG	GG	GG	AG	GG	GG	GG	GG	GG	GG	AG	AG	GG	GG	GG	GG	GG	AA	AG	GG	GG
10264192	A/G	Ca4	56887665	.	.	.	.	.	.	.	AA	AA	AA	AA	AA	GG	AA	AA	AA	AA	AA	AA	AA	AA	NN	AA	GG	AA	AA	AA	AA	NN	AA	AA	AA	AA	NN	AA	NN	NN	AA	AA	AA	NN	AA	GG	AA	AA	AA
10258639	A/G	Ca4	56894432	.	.	.	.	.	.	.	AA	AA	AA	AA	AA	GG	AA	AA	AA	AA	AA	AA	AA	AA	GG	AA	GG	AA	AA	AA	AA	GG	AA	AA	AA	AA	AA	AA	NN	GG	AA	AA	AA	AA	NN	GG	AA	NN	AA
10258709	A/G	Ca4	56896184	.	.	.	.	.	.	.	AA	AA	AA	AA	AA	GG	AA	AA	AA	AA	AA	AA	NN	AA	GG	AA	GG	AA	AA	AA	AA	GG	AA	AA	AA	NN	NN	AA	NN	NN	AA	AA	AA	NN	AA	GG	AA	AA	AA
10258774	A/G	Ca4	56897834	.	.	.	.	.	.	.	AA	AA	AA	AA	AA	GG	AA	AA	AA	AA	AA	AA	AA	AA	GG	AA	GG	AA	AA	AA	AA	GG	AA	AA	AA	AA	AA	AA	NN	NN	AA	AA	AA	AA	AA	GG	NN	AA	AA
23870337	A/G	Ca4	56906363	.	.	.	.	.	.	.	AA	AA	AA	AA	AA	GG	AA	AA	AA	AA	AA	AA	NN	AA	GG	AA	GG	AA	AA	AA	AA	GG	AA	AA	AA	AA	NN	AA	NN	GG	AA	AA	NN	NN	AA	GG	AA	AA	AA
10267925	A/G	Ca4	57055306	.	.	.	.	.	.	.	AA	AA	AA	AA	AA	GG	AA	AA	AA	AA	AA	AA	AA	AA	GG	AA	GG	AA	AA	AA	AA	GG	AA	AA	NN	AA	AA	NN	NN	GG	AA	AA	NN	AA	NN	GG	NN	AA	AA
23870336	A/G	Ca4	57084561	.	.	.	.	.	.	.	AA	AA	AA	AA	AA	NN	AA	AA	AA	AA	AA	AA	AA	AA	GG	AA	GG	AA	AA	AA	AA	GG	AA	AA	AA	AA	AA	AA	AA	GG	AA	AA	AA	NN	AA	GG	AA	AA	AA
10259356	A/G	Ca5	57098516	.	.	.	.	.	.	.	AA	GG	AA	NN	GG	AA	GG	GG	GG	GG	AA	GG	GG	AA	AA	GG	AA	AA	GG	GG	AA	AA	AA	AA	GG	NN	NN	AA	GG	AA	AA	NN	AA	AA	GG	AA	NN	GG	AA
10267217	A/G	Ca5	57098549	.	.	.	.	.	.	.	AA	GG	AA	NN	GG	AA	GG	GG	GG	GG	AA	NN	GG	AA	AA	GG	AA	AA	GG	GG	AA	AA	AA	AA	NN	NN	AA	AA	GG	AA	AA	GG	AA	AA	NN	AA	NN	GG	AA
5825071	A/G	Ca5	57301545	.	.	.	.	.	.	.	GG	AA	AA	GG	NN	GG	GG	AA	AA	AA	AA	AA	GG	NN	GG	AA	GG	GG	GG	GG	AA	GG	AA	GG	AA	GG	AA	GG	AA	NN	GG	GG	AA	GG	GG	GG	GG	AA	AA
10259991	A/G	Ca6	57626034	.	.	.	.	.	.	.	AA	AA	AA	AA	AA	AA	GG	AA	AA	AA	AA	AA	AA	AA	AA	NN	AA	AA	AA	AA	AA	AA	AA	NN	AA	NN	GG	AA	NN	AA	AA	AA	GG	AA	AA	GG	NN	NN	NN
5825275|F|0-26:A>T-26:A>T	A/G	Ca4	57733248	.	.	.	.	.	.	.	AA	AA	GG	AG	GG	AA	GG	AA	AA	AA	AA	AA	AA	AA	AA	AA	AA	AA	AA	AA	AA	AA	AA	AG	AA	AA	AA	AA	AA	AA	AA	AA	GG	AA	AA	AA	AG	AA	AA
5825592|F|0-45:T>C-45:T>C	A/G	Ca4	57749815	.	.	.	.	.	.	.	AA	AA	GG	AG	GG	AA	GG	AA	AA	AA	AA	AA	AA	AA	AA	AA	AA	AA	AA	AA	AA	AA	AA	AG	AA	AA	AA	AA	AA	AA	AA	AA	GG	AA	AA	AA	AG	AA	AA
5825152	A/G	Ca4	57786499	.	.	.	.	.	.	.	GG	GG	AA	NN	AA	GG	AA	GG	GG	GG	GG	GG	GG	GG	GG	GG	GG	GG	GG	GG	GG	GG	GG	NN	GG	GG	GG	GG	GG	GG	GG	GG	AA	GG	GG	GG	AA	GG	GG
5826162	A/G	Ca4	57833900	.	.	.	.	.	.	.	GG	GG	AA	GG	AA	GG	AA	GG	GG	GG	GG	GG	GG	GG	GG	GG	GG	GG	GG	GG	GG	GG	GG	NN	GG	GG	GG	GG	GG	GG	GG	GG	AA	GG	GG	GG	AA	GG	GG
5826161	A/G	Ca4	57833901	.	.	.	.	.	.	.	GG	GG	AA	GG	AA	GG	AA	GG	GG	GG	GG	GG	GG	GG	GG	GG	GG	GG	GG	GG	GG	GG	GG	NN	GG	GG	GG	GG	GG	GG	GG	GG	AA	GG	GG	GG	AA	GG	GG
5826188|F|0-10:G>C-10:G>C	A/G	Ca4	57833947	.	.	.	.	.	.	.	AA	AA	GG	AG	GG	AA	GG	AA	AA	AA	AA	AA	AA	AA	AA	AA	AA	AA	AA	AA	AA	AA	AA	AG	AA	AA	AA	AA	AA	AA	AA	AA	GG	AA	AA	AA	AG	AA	AA
5824726	A/G	Ca4	57844508	.	.	.	.	.	.	.	AA	AA	GG	AA	GG	AA	GG	AA	AA	AA	AA	AA	AA	AA	AA	AA	AA	AA	AA	AA	AA	AA	AA	NN	AA	AA	AA	AA	NN	NN	AA	NN	GG	AA	AA	AA	NN	AA	AA
5825235|F|0-67:G>T-67:G>T	A/G	Ca4	57844678	.	.	.	.	.	.	.	GG	GG	AA	AG	AA	GG	AA	GG	GG	GG	GG	GG	GG	GG	GG	GG	GG	GG	AG	GG	GG	GG	GG	AG	GG	GG	GG	GG	GG	GG	GG	GG	AA	GG	GG	GG	AG	GG	GG
5824760	A/G	Ca4	57988113	.	.	.	.	.	.	.	GG	AA	GG	AA	GG	AA	GG	NN	AA	AA	AA	AA	AA	AA	AA	AA	AA	AA	GG	AA	AA	AA	AA	AA	AA	AA	AA	AA	AA	AA	AA	AA	GG	AA	NN	AA	AA	NN	AA
13144425|F|0-7:G>A-7:G>A	A/G	Ca4	57988179	.	.	.	.	.	.	.	GG	AA	GG	AG	GG	AA	GG	AA	AA	AA	AA	AA	AA	AA	AA	AA	AA	AG	AA	AA	AA	AA	AA	AG	AA	AA	AA	AA	AA	AA	AA	AA	GG	AA	AA	AA	AA	AA	AA
5824589	A/G	Ca4	58166302	.	.	.	.	.	.	.	GG	AA	GG	AA	GG	NN	GG	AA	AA	AA	NN	AA	AA	GG	GG	AA	GG	AA	GG	AA	GG	GG	GG	AA	AA	AA	AA	AA	AA	NN	NN	AA	GG	AA	AA	GG	NN	AA	GG
5824734	A/G	Ca4	58166368	.	.	.	.	.	.	.	GG	AA	GG	AA	GG	NN	GG	AA	AA	AA	GG	AA	AA	GG	GG	AA	GG	AA	GG	AA	GG	GG	GG	NN	AA	AA	AA	AA	NN	GG	GG	AA	GG	AA	AA	GG	AA	AA	GG
5824676	A/G	Ca4	58193771	.	.	.	.	.	.	.	GG	AA	GG	NN	GG	AA	GG	AA	AA	AA	AA	AA	AA	AA	AA	AA	AA	AA	AA	AA	AA	AA	AA	AA	AA	AA	NN	AA	AA	AA	NN	AA	GG	AA	AA	AA	AA	AA	GG
5826253	A/G	Ca4	58210222	.	.	.	.	.	.	.	AA	GG	AA	AA	GG	GG	GG	GG	GG	GG	AA	GG	GG	AA	GG	GG	GG	GG	GG	GG	NN	GG	AA	GG	GG	GG	GG	GG	GG	GG	GG	GG	GG	AA	AA	GG	GG	GG	AA
5825361|F|0-44:T>C-44:T>C	A/G	Ca4	58283108	.	.	.	.	.	.	.	GG	AA	GG	AG	GG	AA	GG	AA	AA	AA	AA	AA	AA	AA	AA	AA	AA	AA	AA	AA	AA	AA	AA	AG	AA	AA	AA	AA	AA	AA	GG	AA	GG	AA	AA	AA	AA	AA	GG
5825361	A/G	Ca4	58283108	.	.	.	.	.	.	.	AA	GG	AA	NN	AA	GG	AA	GG	GG	GG	GG	GG	GG	GG	GG	GG	GG	GG	GG	GG	GG	GG	GG	NN	GG	GG	GG	GG	GG	GG	AA	GG	AA	GG	GG	GG	GG	GG	AA
5824870	A/G	Ca6	58387645	.	.	.	.	.	.	.	AA	AA	AA	AA	GG	GG	GG	AA	AA	AA	AA	NN	AA	AA	GG	GG	GG	AA	AA	AA	GG	GG	AA	GG	AA	AA	NN	GG	AA	NN	AA	AA	GG	GG	AA	GG	AA	AA	AA
10270209	A/G	Ca4	58814467	.	.	.	.	.	.	.	AA	AA	AA	AA	AA	AA	AA	AA	AA	AA	AA	GG	AA	AA	AA	GG	AA	AA	AA	AA	AA	AA	AA	GG	GG	AA	AA	NN	AA	NN	AA	NN	AA	AA	AA	NN	NN	AA	AA
8776100|F|0-6:G>T-6:G>T	A/G	Ca3	58943294	.	.	.	.	.	.	.	GG	AA	GG	AG	GG	GG	GG	AA	AA	AA	AA	AA	AA	GG	GG	AA	GG	AG	GG	AA	GG	GG	GG	GG	AA	AA	AG	GG	AG	GG	AA	AA	GG	GG	AA	GG	AG	AA	GG
13144443|F|0-21:T>C-21:T>C	A/G	Ca3	59592816	.	.	.	.	.	.	.	GG	GG	GG	AG	GG	AG	GG	GG	GG	GG	GG	GG	GG	GG	AG	GG	AG	GG	AG	AG	AG	AG	AG	AG	GG	GG	GG	AG	AG	GG	GG	GG	GG	AG	AG	AG	GG	GG	GG
5825484|F|0-43:A>G-43:A>G	A/G	Ca6	59999332	.	.	.	.	.	.	.	GG	GG	GG	GG	GG	GG	GG	AA	AA	AA	AG	GG	GG	GG	GG	AG	GG	GG	GG	AA	AA	AG	GG	GG	GG	GG	AG	AA	AG	AA	AA	GG	GG	GG	GG	AA	GG	AA	GG
5826136|F|0-50:A>G-50:A>G	A/G	Ca6	59999441	.	.	.	.	.	.	.	GG	GG	GG	GG	GG	GG	GG	AA	AA	AA	AG	GG	GG	GG	AG	GG	GG	GG	GG	AA	AA	AG	GG	GG	GG	GG	AG	AA	AG	AA	AA	GG	GG	GG	GG	AA	GG	AA	GG
5824677	A/G	Ca6	60027374	.	.	.	.	.	.	.	AA	AA	AA	AA	AA	AA	AA	AA	AA	AA	AA	AA	AA	AA	AA	AA	AA	AA	AA	AA	GG	AA	AA	AA	AA	AA	AA	GG	AA	AA	AA	AA	AA	NN	AA	GG	AA	AA	AA
5824839	A/G	Ca6	60027378	.	.	.	.	.	.	.	GG	GG	GG	GG	GG	GG	GG	GG	GG	GG	GG	GG	GG	GG	GG	GG	GG	GG	GG	GG	AA	GG	GG	GG	GG	GG	GG	AA	GG	GG	GG	GG	GG	GG	GG	AA	GG	GG	GG
5824883	A/G	Ca6	60091217	.	.	.	.	.	.	.	GG	GG	GG	GG	GG	GG	GG	GG	GG	GG	GG	GG	GG	GG	GG	GG	GG	GG	GG	GG	AA	GG	GG	GG	GG	GG	GG	AA	GG	GG	GG	GG	GG	GG	GG	AA	GG	GG	GG
5825718	A/G	Ca3	60215794	.	.	.	.	.	.	.	AA	AA	GG	AA	AA	AA	GG	AA	AA	AA	AA	AA	NN	AA	AA	AA	AA	AA	AA	AA	AA	NN	AA	AA	AA	AA	AA	AA	NN	AA	AA	GG	AA	AA	NN	AA	AA	AA	GG
5825140	A/G	Ca6	60227861	.	.	.	.	.	.	.	AA	AA	AA	AA	AA	AA	AA	AA	AA	AA	AA	AA	AA	AA	AA	AA	AA	AA	AA	AA	AA	AA	AA	AA	AA	NN	AA	GG	AA	AA	AA	NN	AA	AA	NN	GG	AA	AA	AA
5825141	A/G	Ca6	60227861	.	.	.	.	.	.	.	GG	GG	GG	GG	GG	GG	GG	GG	GG	GG	GG	GG	GG	GG	GG	GG	GG	GG	GG	GG	GG	GG	GG	GG	GG	GG	GG	AA	GG	GG	GG	GG	GG	GG	GG	NN	GG	GG	GG
5824598	A/G	Ca6	60359331	.	.	.	.	.	.	.	AA	GG	GG	GG	GG	GG	GG	GG	GG	GG	AA	GG	GG	AA	GG	GG	GG	AA	AA	GG	AA	GG	GG	GG	GG	GG	GG	AA	GG	GG	GG	GG	GG	GG	GG	AA	GG	GG	AA
5825097	A/G	Ca6	60359347	.	.	.	.	.	.	.	GG	AA	AA	AA	AA	AA	AA	AA	AA	AA	NN	AA	AA	GG	AA	AA	AA	GG	GG	AA	GG	AA	AA	AA	AA	AA	AA	GG	AA	AA	AA	AA	NN	AA	AA	GG	AA	AA	GG
5825775|F|0-12:A>T-12:A>T	A/G	Ca6	60370914	.	.	.	.	.	.	.	GG	GG	AA	AG	AA	AG	AA	AA	AA	AA	AG	GG	GG	GG	AA	AA	AA	GG	GG	AA	AA	AA	AG	AA	GG	GG	AA	AA	AG	AA	AA	GG	AA	GG	GG	AA	AA	AA	GG
5825452|F|0-15:G>A-15:G>A	A/G	Ca6	60370955	.	.	.	.	.	.	.	AA	AA	GG	AG	GG	GG	GG	GG	GG	GG	AG	AA	AA	AA	GG	GG	GG	AA	AA	GG	NN	GG	GG	GG	AA	AA	GG	NN	AG	AG	GG	AA	GG	AA	AA	NN	GG	GG	AA
5825452	A/G	Ca6	60370955	.	.	.	.	.	.	.	AA	AA	AA	AA	AA	AA	AA	AA	AA	AA	NN	AA	GG	AA	AA	AA	AA	AA	AA	AA	GG	AA	AA	AA	NN	NN	AA	GG	AA	NN	AA	AA	AA	NN	AA	GG	AA	AA	AA
5824772	A/G	Ca6	60423450	.	.	.	.	.	.	.	GG	AA	GG	AA	GG	GG	GG	GG	GG	GG	AA	AA	AA	AA	GG	GG	GG	AA	AA	GG	GG	GG	GG	GG	AA	AA	GG	GG	NN	NN	GG	AA	GG	AA	NN	GG	GG	GG	AA
5825648	A/G	Ca6	60480736	.	.	.	.	.	.	.	GG	GG	GG	GG	GG	GG	GG	GG	GG	GG	GG	GG	GG	GG	GG	GG	GG	GG	GG	GG	AA	GG	GG	GG	GG	GG	GG	AA	GG	GG	GG	GG	GG	GG	GG	AA	GG	GG	GG
5824592	A/G	Ca6	60530965	.	.	.	.	.	.	.	AA	AA	AA	AA	AA	AA	AA	AA	AA	AA	AA	AA	AA	AA	AA	AA	AA	AA	AA	AA	AA	AA	AA	AA	AA	AA	AA	GG	AA	AA	AA	AA	AA	AA	AA	GG	AA	AA	NN
5824884	A/G	Ca6	60530965	.	.	.	.	.	.	.	GG	GG	GG	GG	GG	GG	GG	GG	GG	GG	GG	GG	GG	GG	GG	GG	GG	GG	GG	GG	GG	GG	GG	GG	GG	GG	GG	AA	GG	GG	GG	GG	GG	GG	GG	AA	GG	GG	GG
5825649	A/G	Ca6	60606454	.	.	.	.	.	.	.	GG	GG	GG	GG	GG	GG	GG	GG	GG	GG	AA	GG	GG	GG	GG	GG	GG	GG	GG	GG	GG	GG	GG	GG	GG	GG	NN	AA	GG	GG	GG	GG	GG	GG	GG	AA	GG	GG	GG
5825647	A/G	Ca6	60606521	.	.	.	.	.	.	.	GG	GG	GG	GG	GG	GG	GG	GG	GG	GG	AA	GG	GG	GG	GG	GG	GG	GG	GG	GG	GG	GG	GG	GG	GG	GG	AA	AA	GG	GG	GG	GG	NN	GG	GG	AA	GG	GG	GG
5826166|F|0-49:C>A-49:C>A	A/G	Ca5	60794561	.	.	.	.	.	.	.	GG	AA	GG	AG	AA	AA	AA	AA	AA	AA	AA	AA	AA	GG	AA	AA	AA	AA	GG	AA	AA	AG	GG	AG	AA	AA	AA	AA	AA	AA	AA	AA	AA	AA	AA	AA	AA	AA	GG
5825184|F|0-30:A>G-30:A>G	A/G	Ca3	60885533	.	.	.	.	.	.	.	AA	AA	AA	AA	GG	AA	GG	AA	AA	AA	AA	AG	AA	AA	AA	AA	AG	AA	AA	AA	GG	AA	AA	GG	AA	AA	AG	GG	AA	AA	AA	AA	AA	GG	AA	AA	AA	AA	AA
5825671	A/G	Ca5	61296869	.	.	.	.	.	.	.	AA	AA	AA	AA	GG	GG	AA	AA	AA	AA	AA	AA	AA	AA	AA	AA	NN	GG	AA	AA	AA	NN	AA	AA	AA	AA	AA	GG	AA	AA	GG	AA	NN	GG	AA	GG	AA	AA	AA
8822741	A/G	Ca6	61403876	.	.	.	.	.	.	.	GG	GG	AA	AA	AA	AA	AA	AA	AA	AA	NN	GG	GG	GG	AA	AA	AA	AA	GG	AA	AA	AA	AA	AA	GG	NN	AA	AA	NN	AA	AA	GG	AA	AA	GG	GG	AA	AA	GG
8822735	A/G	Ca6	61442133	.	.	.	.	.	.	.	GG	GG	AA	NN	AA	AA	AA	AA	AA	AA	NN	GG	GG	GG	AA	AA	AA	AA	GG	AA	AA	AA	AA	AA	GG	GG	AA	AA	AA	AA	AA	GG	AA	AA	NN	AA	AA	AA	GG
8822738	A/G	Ca6	61442199	.	.	.	.	.	.	.	GG	GG	AA	NN	AA	AA	AA	AA	AA	AA	GG	GG	GG	GG	AA	AA	AA	AA	GG	AA	AA	AA	AA	AA	GG	GG	AA	AA	AA	AA	AA	GG	AA	AA	GG	AA	AA	AA	GG
5825599|F|0-44:C>T-44:C>T	A/G	Ca5	61741287	.	.	.	.	.	.	.	GG	AA	GG	AG	AA	GG	AA	AA	AA	AA	AG	AA	AA	GG	GG	AA	GG	GG	GG	AA	GG	GG	GG	GG	AA	AA	AG	GG	AA	GG	AA	AA	GG	AA	AA	GG	AG	AA	GG
5825806|F|0-26:G>A-26:G>A	A/G	Ca6	62558978	.	.	.	.	.	.	.	GG	GG	GG	GG	AA	AG	AA	GG	GG	GG	GG	GG	GG	GG	AA	GG	AA	GG	GG	AA	GG	AG	GG	AG	GG	GG	GG	GG	GG	GG	GG	GG	GG	GG	GG	GG	GG	GG	GG
5825838|F|0-66:G>A-66:G>A	A/G	Ca6	63067308	.	.	.	.	.	.	.	GG	AA	AA	AA	AA	AA	AA	GG	GG	GG	AG	AA	AA	GG	AA	AA	AA	GG	AA	AA	GG	AG	AG	AA	AA	AA	GG	AA	GG	AA	AA	AA	GG	GG	GG	GG	AA	GG	AA
5826079	A/G	Ca6	63067374	.	.	.	.	.	.	.	AA	GG	GG	GG	GG	GG	GG	AA	AA	AA	AA	GG	GG	AA	GG	GG	GG	AA	GG	GG	AA	NN	NN	GG	GG	GG	AA	GG	AA	GG	GG	GG	AA	AA	AA	AA	GG	AA	GG
5824658	A/G	Ca6	63067374	.	.	.	.	.	.	.	GG	AA	AA	AA	AA	AA	AA	GG	GG	GG	GG	AA	AA	GG	AA	AA	AA	GG	AA	AA	GG	AA	NN	AA	AA	AA	GG	AA	GG	AA	AA	AA	GG	GG	GG	GG	AA	GG	AA
5825953|F|0-28:C>T-28:C>T	A/G	Ca6	63076520	.	.	.	.	.	.	.	AA	GG	GG	GG	GG	GG	GG	AA	AA	AA	AG	GG	GG	AA	GG	GG	GG	AG	GG	GG	AA	AG	AG	GG	GG	GG	AA	GG	AA	GG	GG	GG	AA	AA	AA	AA	GG	AA	GG
5825200|F|0-33:G>A-33:G>A	A/G	Ca6	63086654	.	.	.	.	.	.	.	AA	GG	GG	GG	GG	GG	GG	AA	AA	AA	AG	GG	GG	AA	GG	GG	GG	AA	GG	GG	AA	AG	AG	GG	GG	GG	AA	GG	AA	GG	GG	GG	AA	AA	AA	AA	GG	AA	GG
5825860|F|0-62:T>C-62:T>C	A/G	Ca6	63086720	.	.	.	.	.	.	.	AA	GG	GG	GG	GG	GG	GG	AA	AA	AA	AG	GG	GG	AA	GG	GG	GG	AA	GG	GG	AA	AG	AG	GG	GG	GG	AA	GG	AA	GG	GG	GG	AA	AA	AA	AA	GG	AA	GG
5826029|F|0-26:G>A-26:G>A	A/G	Ca6	63086870	.	.	.	.	.	.	.	AA	GG	GG	GG	GG	GG	GG	AA	AA	AA	AG	GG	GG	AA	GG	GG	GG	AA	GG	GG	AA	AG	AG	GG	GG	GG	AA	GG	AA	GG	GG	GG	AA	AA	AA	AA	GG	AA	GG
5826029	A/G	Ca6	63086870	.	.	.	.	.	.	.	GG	AA	AA	AA	AA	AA	AA	GG	GG	GG	NN	AA	AA	GG	AA	AA	AA	GG	AA	AA	GG	AA	AA	AA	AA	AA	GG	AA	GG	AA	AA	AA	GG	GG	GG	GG	AA	NN	AA
5825698	A/G	Ca6	63086936	.	.	.	.	.	.	.	GG	AA	AA	AA	AA	AA	AA	GG	GG	GG	NN	AA	AA	GG	AA	AA	AA	GG	AA	AA	GG	AA	AA	AA	AA	AA	GG	AA	GG	AA	AA	AA	GG	GG	GG	GG	NN	GG	AA
5826132|F|0-55:G>A-55:G>A	A/G	Ca6	63098629	.	.	.	.	.	.	.	GG	AA	AA	AA	AA	AA	AA	GG	GG	GG	AG	AA	AA	GG	AA	AA	AA	GG	AA	AA	GG	AG	AG	AA	AA	AA	GG	AA	GG	AA	AA	AA	GG	GG	GG	GG	AA	GG	AA
5826132	A/G	Ca6	63098629	.	.	.	.	.	.	.	AA	GG	GG	GG	GG	GG	GG	AA	AA	AA	AA	GG	GG	AA	GG	GG	GG	AA	GG	GG	AA	NN	NN	GG	GG	NN	AA	GG	AA	NN	GG	GG	AA	AA	AA	AA	GG	AA	GG
5825886|F|0-26:G>A-26:G>A	A/G	Ca6	63122165	.	.	.	.	.	.	.	AA	GG	GG	GG	GG	GG	GG	AA	AA	AA	AG	GG	GG	AA	GG	GG	GG	AA	GG	GG	AA	AG	AG	AG	GG	GG	AA	GG	AA	GG	GG	GG	AA	AA	AA	AA	GG	AA	AG
5825492	A/G	Ca6	63136941	.	.	.	.	.	.	.	AA	GG	GG	GG	GG	GG	GG	AA	AA	AA	AA	GG	GG	AA	GG	GG	GG	AA	GG	GG	AA	NN	NN	AA	GG	GG	AA	GG	AA	GG	GG	GG	AA	AA	AA	NN	GG	AA	GG
5825394|F|0-27:A>G-27:A>G	A/G	Ca6	63189184	.	.	.	.	.	.	.	GG	AA	AA	AA	AA	AA	AA	GG	GG	GG	AG	AA	AA	GG	AA	AA	AA	GG	AA	AA	GG	AG	AG	AG	AA	AA	GG	AA	GG	AA	AA	AA	GG	GG	GG	GG	AA	GG	AA
5825202|F|0-67:G>A-67:G>A	A/G	Ca6	63212002	.	.	.	.	.	.	.	GG	AA	AA	AA	AA	AA	AA	GG	GG	GG	AG	AA	AA	GG	AA	AA	AA	GG	AA	AA	GG	AG	AG	AG	AA	AA	GG	AA	GG	AA	AA	AA	GG	GG	GG	GG	AA	GG	AA
5825632	A/G	Ca6	63265196	.	.	.	.	.	.	.	GG	AA	AA	AA	AA	AA	AA	GG	GG	GG	NN	AA	AA	GG	AA	AA	AA	GG	AA	AA	GG	AA	AA	NN	AA	AA	GG	AA	GG	AA	AA	AA	GG	GG	GG	GG	AA	GG	AA
5824866	A/G	Ca6	63265262	.	.	.	.	.	.	.	GG	AA	AA	AA	AA	AA	AA	GG	GG	GG	NN	AA	AA	GG	AA	AA	AA	GG	AA	AA	GG	AA	NN	NN	AA	AA	GG	AA	GG	AA	AA	AA	GG	GG	GG	GG	AA	GG	AA
5825872|F|0-62:G>C-62:G>C	A/G	Ca6	63331854	.	.	.	.	.	.	.	AA	GG	GG	GG	GG	GG	GG	AA	AA	AA	AG	GG	GG	AA	GG	GG	AG	AA	GG	GG	AA	AG	AG	AG	GG	GG	AA	GG	AA	GG	GG	GG	AA	AA	AA	AA	GG	AA	GG
5825242|F|0-29:C>T-29:C>T	A/G	Ca6	63369121	.	.	.	.	.	.	.	AA	GG	GG	GG	GG	GG	GG	AA	AA	AA	AG	GG	GG	AA	GG	GG	GG	AA	GG	GG	AA	AG	AG	AG	GG	GG	AA	GG	AA	GG	GG	GG	AA	AA	AA	AA	GG	AA	GG
5825519|F|0-12:A>G-12:A>G	A/G	Ca6	63397897	.	.	.	.	.	.	.	GG	AA	AA	AA	AA	AA	AA	GG	GG	GG	AG	AA	AA	GG	AA	AA	AA	GG	AA	AA	GG	AG	AG	AG	AA	AA	GG	AA	GG	AA	AA	AA	GG	GG	GG	GG	AA	GG	AA
5824624	A/G	Ca6	63401364	.	.	.	.	.	.	.	AA	GG	GG	GG	GG	GG	GG	AA	AA	AA	NN	GG	GG	AA	GG	GG	GG	AA	GG	GG	AA	NN	NN	AA	GG	GG	AA	GG	AA	GG	GG	GG	AA	AA	AA	AA	GG	AA	GG
5824711	A/G	Ca6	63401431	.	.	.	.	.	.	.	AA	GG	GG	GG	GG	GG	GG	AA	AA	AA	NN	GG	GG	AA	GG	GG	GG	AA	GG	GG	AA	NN	NN	AA	GG	GG	AA	GG	AA	GG	NN	GG	AA	AA	AA	AA	GG	AA	GG
5825307|F|0-12:A>G-12:A>G	A/G	Ca6	63408768	.	.	.	.	.	.	.	AA	GG	GG	GG	GG	GG	GG	AA	AA	AA	AG	GG	GG	AA	GG	GG	GG	AA	GG	GG	AA	AG	AG	AG	GG	GG	AA	GG	AA	GG	GG	GG	AG	AA	AA	AA	GG	AA	GG
5825315|F|0-33:A>C-33:A>C	A/G	Ca6	63412749	.	.	.	.	.	.	.	AA	GG	GG	GG	GG	GG	GG	AA	AA	AA	AG	GG	GG	AA	GG	GG	GG	AG	GG	GG	AA	AG	AG	AG	GG	GG	AA	GG	AA	GG	GG	GG	AA	AA	AA	AA	GG	AA	GG
5826201|F|0-14:C>G-14:C>G	A/G	Ca6	63416243	.	.	.	.	.	.	.	GG	AA	AA	AA	AA	AA	AA	GG	GG	GG	AG	AA	AA	GG	AA	AA	AA	GG	AA	AA	GG	AG	AG	AG	AA	AA	GG	AA	GG	AA	AA	AA	GG	GG	GG	GG	AA	GG	AA
5825298|F|0-38:C>A-38:C>A	A/G	Ca6	63431293	.	.	.	.	.	.	.	AA	GG	GG	GG	GG	GG	GG	AA	AA	AA	AG	GG	GG	AA	GG	GG	GG	AA	GG	GG	AA	AG	AG	AG	GG	GG	AA	GG	AA	GG	GG	GG	AA	AA	AA	AA	GG	AA	GG
5825945|F|0-10:G>T-10:G>T	A/G	Ca6	63431458	.	.	.	.	.	.	.	GG	AA	AA	AA	AG	AA	AA	GG	GG	GG	AG	AA	AA	GG	AA	AA	AA	GG	AA	AA	GG	AG	AG	AG	AA	AA	GG	AA	GG	AA	AA	AA	GG	GG	GG	GG	AA	GG	AA
5825493|F|0-40:C>T-40:C>T	A/G	Ca6	63431513	.	.	.	.	.	.	.	GG	AA	AA	AA	AA	AA	AA	GG	GG	GG	AG	AA	AA	GG	AA	AA	AA	GG	AA	AA	GG	AG	AG	GG	AA	AA	GG	AA	GG	AA	AA	AA	GG	GG	GG	GG	AA	GG	AA
8776160|F|0-53:C>T-53:C>T	A/G	Ca6	63479980	.	.	.	.	.	.	.	AA	GG	GG	GG	GG	GG	GG	AA	AA	AA	AG	GG	GG	AA	GG	GG	GG	AA	GG	GG	AA	AG	AG	AG	GG	GG	AA	GG	AA	NN	GG	GG	AA	AA	AA	AA	GG	AA	GG
5825581|F|0-59:C>G-59:C>G	A/G	Ca6	63494790	.	.	.	.	.	.	.	GG	AA	AA	AA	AA	AA	AA	GG	GG	GG	AG	AA	AA	GG	AA	AA	AG	GG	AA	AA	GG	AG	AG	AG	AA	AA	GG	AA	GG	AA	AA	AA	GG	GG	GG	GG	AA	GG	AA
5825522	A/G	Ca6	63609170	.	.	.	.	.	.	.	AA	GG	GG	GG	GG	GG	GG	AA	AA	AA	NN	GG	GG	AA	GG	GG	GG	AA	GG	GG	AA	NN	GG	AA	GG	GG	AA	NN	AA	GG	GG	GG	AA	AA	AA	AA	GG	AA	GG
5826069|F|0-33:G>A-33:G>A	A/G	Ca6	63609236	.	.	.	.	.	.	.	GG	AA	AA	AA	AA	AA	AA	GG	GG	GG	AG	AA	AG	GG	AA	AA	AA	GG	AA	AA	GG	AG	AG	AG	AA	AA	GG	AA	GG	AA	AA	AA	GG	GG	GG	GG	AA	GG	AA
5825909|F|0-61:T>A-61:T>A	A/G	Ca6	63639720	.	.	.	.	.	.	.	AA	GG	GG	GG	GG	GG	GG	AA	AA	AA	AG	GG	GG	AA	GG	GG	GG	AA	GG	GG	AA	AG	AG	AG	GG	GG	AA	GG	AA	GG	AG	GG	AA	AA	AA	AA	GG	AA	GG
5825321|F|0-19:A>G-19:A>G	A/G	Ca6	63659763	.	.	.	.	.	.	.	AG	AA	AA	AA	AA	AA	AA	GG	GG	GG	AA	AA	AA	GG	AA	AA	AG	GG	AA	AA	GG	AG	AG	AG	AA	NN	GG	AA	GG	AA	AA	AA	GG	GG	GG	GG	AA	GG	AA
5825587|F|0-38:G>A-38:G>A	A/G	Ca6	63662241	.	.	.	.	.	.	.	GG	AA	AA	AA	AA	AA	AA	GG	GG	GG	AG	AA	AA	GG	AA	AA	AA	GG	AA	AA	GG	AG	AG	AG	AA	AA	GG	AA	GG	AA	AA	AA	GG	GG	GG	GG	AA	GG	AA
5825196	A/G	Ca6	63700828	.	.	.	.	.	.	.	AA	GG	GG	GG	GG	GG	GG	AA	AA	AA	NN	GG	GG	NN	GG	GG	GG	AA	GG	GG	AA	NN	NN	AA	GG	GG	AA	GG	AA	GG	NN	GG	AA	AA	AA	AA	GG	AA	GG
5825944|F|0-25:G>C-25:G>C	A/G	Ca6	63710369	.	.	.	.	.	.	.	AA	GG	GG	GG	GG	GG	GG	AA	AA	AA	AG	GG	GG	AA	GG	GG	AG	AA	AG	GG	AA	AG	AG	AG	GG	GG	AA	GG	AA	GG	AG	GG	AA	AA	AA	AA	GG	AA	GG
5824773	A/G	Ca6	63712334	.	.	.	.	.	.	.	AA	GG	GG	GG	GG	GG	GG	AA	AA	AA	NN	GG	GG	AA	GG	GG	GG	AA	GG	GG	AA	NN	NN	AA	GG	GG	AA	GG	AA	GG	GG	GG	NN	AA	AA	AA	GG	AA	GG
5824674	A/G	Ca6	63712400	.	.	.	.	.	.	.	AA	GG	GG	GG	GG	GG	GG	AA	AA	AA	NN	GG	GG	AA	GG	GG	GG	AA	GG	GG	AA	NN	NN	AA	GG	GG	AA	GG	AA	GG	GG	GG	AA	AA	AA	AA	GG	AA	GG
5824824	A/G	Ca6	63722541	.	.	.	.	.	.	.	GG	AA	AA	AA	AA	AA	AA	GG	GG	GG	AA	AA	AA	GG	AA	AA	AA	GG	AA	AA	GG	AA	AA	NN	AA	AA	GG	AA	GG	AA	AA	AA	GG	GG	GG	GG	AA	GG	AA
5824622	A/G	Ca6	63722541	.	.	.	.	.	.	.	AA	GG	GG	GG	GG	GG	GG	AA	AA	AA	NN	GG	GG	AA	GG	GG	GG	AA	GG	GG	AA	NN	NN	AA	GG	GG	AA	GG	AA	GG	GG	GG	AA	AA	AA	AA	GG	AA	GG
5825269|F|0-49:G>A-49:G>A	A/G	Ca6	63834436	.	.	.	.	.	.	.	GG	AA	AA	AA	AA	AA	AA	GG	GG	GG	AG	AA	AA	GG	AA	AA	AG	GG	AA	AA	GG	AG	AG	AG	AA	AA	GG	AA	GG	AA	AA	AA	GG	GG	GG	GG	AA	GG	AA
10269845	A/G	Ca5	63843329	.	.	.	.	.	.	.	AA	GG	AA	NN	GG	AA	GG	GG	GG	GG	AA	GG	GG	AA	AA	GG	AA	GG	AA	GG	GG	AA	AA	AA	GG	GG	AA	AA	GG	AA	GG	GG	NN	GG	GG	AA	NN	GG	AA
5826112|F|0-18:A>C-18:A>C	A/G	Ca6	63916520	.	.	.	.	.	.	.	GG	GG	GG	GG	GG	GG	GG	GG	GG	GG	GG	GG	GG	GG	AA	GG	AA	GG	GG	GG	GG	GG	GG	AG	GG	GG	GG	GG	GG	GG	GG	GG	GG	GG	GG	GG	GG	GG	GG
10269175	A/G	Ca6	63956853	.	.	.	.	.	.	.	AA	AA	AA	AA	AA	AA	AA	AA	AA	AA	AA	AA	AA	GG	AA	AA	AA	AA	AA	AA	AA	AA	AA	AA	AA	AA	AA	AA	AA	AA	AA	AA	NN	AA	NN	AA	AA	NN	AA
10260134	A/G	Ca6	63963339	.	.	.	.	.	.	.	GG	GG	GG	GG	GG	GG	GG	GG	GG	GG	GG	GG	GG	AA	GG	GG	GG	GG	GG	GG	GG	GG	NN	GG	GG	GG	GG	GG	GG	GG	GG	GG	GG	GG	GG	GG	GG	GG	GG
10258005	A/G	Ca6	64006681	.	.	.	.	.	.	.	AA	AA	AA	AA	AA	AA	AA	AA	AA	AA	AA	AA	AA	GG	AA	AA	AA	AA	AA	AA	AA	AA	AA	AA	AA	AA	NN	AA	AA	AA	AA	NN	AA	NN	AA	AA	AA	AA	AA
5826252|F|0-40:C>T-40:C>T	A/G	Ca3	64914909	.	.	.	.	.	.	.	GG	GG	AG	AG	AG	GG	GG	GG	GG	GG	GG	GG	GG	GG	AG	GG	GG	GG	GG	GG	GG	GG	AG	GG	GG	GG	GG	GG	GG	GG	GG	GG	GG	GG	GG	GG	GG	GG	GG
5825866	A/G	Ca6	65534912	.	.	.	.	.	.	.	AA	GG	AA	NN	AA	AA	AA	AA	AA	AA	AA	GG	GG	AA	AA	AA	AA	AA	AA	AA	AA	AA	AA	NN	GG	GG	AA	AA	AA	AA	AA	GG	AA	GG	GG	AA	NN	AA	AA
5826078	A/G	Ca6	65534978	.	.	.	.	.	.	.	AA	GG	AA	NN	AA	AA	AA	AA	AA	AA	AA	GG	GG	AA	AA	AA	AA	AA	AA	AA	AA	AA	AA	AA	GG	GG	AA	AA	AA	AA	NN	GG	AA	GG	GG	AA	NN	NN	AA
5825035	A/G	Ca6	65538029	.	.	.	.	.	.	.	AA	GG	AA	NN	AA	AA	AA	AA	AA	AA	AA	GG	GG	AA	AA	AA	AA	AA	AA	AA	AA	AA	AA	AA	GG	GG	AA	NN	AA	AA	AA	GG	NN	GG	GG	NN	NN	AA	AA
5825539	A/G	Ca6	65538059	.	.	.	.	.	.	.	AA	GG	AA	NN	AA	AA	AA	AA	AA	AA	AA	GG	GG	AA	AA	AA	AA	AA	AA	AA	AA	AA	AA	AA	GG	GG	AA	AA	AA	AA	AA	GG	AA	GG	GG	AA	NN	NN	AA
5825928|F|0-32:C>G-32:C>G	A/G	Ca5	67928479	.	.	.	.	.	.	.	AA	GG	AA	AG	GG	GG	GG	GG	GG	GG	GG	GG	GG	GG	AA	GG	AG	GG	GG	GG	GG	GG	AA	GG	GG	GG	GG	GG	GG	GG	AA	GG	AA	AA	GG	AA	GG	GG	GG
5825928	A/G	Ca5	67928479	.	.	.	.	.	.	.	GG	AA	GG	NN	AA	AA	AA	AA	AA	AA	AA	AA	AA	NN	GG	AA	GG	AA	AA	AA	AA	AA	GG	NN	AA	AA	AA	AA	AA	AA	GG	AA	GG	GG	NN	GG	AA	AA	NN
[truncated: 147 more columns]

## Sheet: Phenotic Data - Mean
Taxa	Field	Hydro
6041	NA	NA
6050	NA	NA
6057	2.686	2.5
6058	4.899	2.5
6111	3.292	4
6113	4.425	3
6446	2.968	3.5
6468	NA	NA
7714	3.425	3.5
7717	3.495	4
7722	NA	NA
7758	3.713	2
8256	3.314	3
8447	2.899	2.5
8914	2.181	4
8985	2.899	5
9088	4.287	2.5
9239	2.686	3.5
9244	NA	NA
9413	NA	NA
9425	2.213	3.5
9430	2.133	3
9431	3.239	2.5
9434	3.5	2.5
9435	2.527	4
9436	5.532	3.5
9437	3.186	3
9438	2.601	3
9440	3.08	3.5
9441	3.159	3.5
9442	3.894	3.5
9584	3.527	4
9627	4.022	4
9629	NA	NA
9630	2.261	3.5
69605	2.92	3
69620	3.867	3.5
70246	3.394	3.5
70248	3.447	3.5
70249	2.872	2.5
70252	3.548	2.5
70253	2.819	4.5
70255	4.266	4
70262	NA	NA
70265	NA	NA
70269	NA	NA
70270	2.947	2.5
70272	2.867	3
70273	5.345	3.5
70275	3	2.5
70277	NA	NA
70278	4.075	3
70280	3.681	3
70285	NA	NA
70286	3.08	5
70290	3.42	4
70291	2.266	3
70293	2.952	4
70294	4.027	3.5
70297	NA	NA
70299	NA	NA
70305	3.867	3
70308	4.239	3
70309	2.947	2.5
70311	3.027	4.5
70312	NA	NA
70313	NA	NA
70328	NA	NA
70330	2.867	2
70332	3.053	2
70334	3.394	2.5
70336	3.92	4.5
70338	3.814	4.5
70340	2.872	3
70342	NA	NA
70345	3.027	3.5
70346	3.655	3
70347	3.58	5
70348	3.473	3.5
70350	3.734	3
70351	3.42	1.5
70352	2.655	3
70355	3.048	3.5
70357	2.787	2.5
70359	4.292	4.5
70361	4	2.5
70363	4.686	3
70369	NA	NA
70370	5.053	4.5
70371	NA	NA
70375	NA	NA
70377	2.5	4
70379	3.845	3
70381	2.862	4.5
70383	4.208	4
70384	NA	NA
70388	3.894	4
70389	3.101	2.5
70390	3.814	4
70393	4.292	3
70394	4.341	2.5
70398	NA	NA
70399	NA	NA
70401	2.159	4
70402	2.787	3.5
70408	NA	NA
70409	4.399	4
70410	3.968	5
70413	4.048	3
70419	NA	NA
70421	4.42	4
70427	3.713	3.5
70428	2.58	4.5
70429	3.894	3
70430	2.553	2
70432	NA	NA
70434	2.952	3
70556	NA	NA
70755	3.894	2
70760	3.186	3.5
70761	3.814	4.5
70762	4.442	3.5
70763	3.553	1.5
70764	2.314	2
70767	3.527	4
70768	2.027	4
70770	4.266	5
70772	3.686	2.5
70773	2.42	3.5
70774	2.58	3
70775	3.022	4.5
70776	4	5
70777	3.814	4.5
70779	3.128	3
70780	NA	NA
70781	4.527	3
70782	2.266	2
70783	2.367	3
70784	4.032	2
70785	4.558	2
70789	NA	NA
70822	NA	NA
71832	NA	NA
73369	3.473	2.5
73381	2.814	3
73382	4.022	4.5
73386	5.053	4.5
73388	NA	NA
73390	NA	NA
73394	NA	NA
74021	NA	NA
74929	3.186	4
74940	2.606	4
74979	NA	NA
74994	NA	NA
74995	NA	NA
75029	3.841	5
75360	3.372	2.5
75406	3.819	3.5
114795	2.708	4.5
115390	4.845	3
117696	4.399	4
117697	3.553	3
117698	NA	NA
117699	3.5	5
117700	4.261	4.5
117703	2.367	2
117708	NA	NA
117714	4.399	5
117728	4.027	4
125018	NA	NA
125021	4.159	4.5
125028	NA	NA
128430	3.314	NA
128434	3.739	3
128465	NA	NA
128506	3.473	2
131983	4.42	4.5
131985	NA	NA
132032	NA	NA
134532	3.345	3
134564	5.266	2.5
howzat	NA	NA
Kyabra	NA	NA
pbahattrick	NA	NA
pbapistol	NA	NA

## Sheet: Phenotic Data All
IG	Arish_Rep1	Arish_Rep2	Hydroponic_Rep_1	Hydroponic_Rep_2	The_intensity_of_the_sympltoms__15_2_2015	The_intensity_of_the_symptoms_20_2_2015	The_intensity_of_the_symptoms_26_2_2015_	First_reading	Second_reading	Third_reading	Forth_reading
132032	NA	NA	NA	NA	3	3	4	3	3	4	5
70359	4	4	4	5	3	3	4	3	3	4	5
70429	4	4	3	3	3	3	3	3	3	3	3
73386	5	5	4	5	2	3	4	2	3	4	5
70370	5	5	4	5	3	3	4	3	3	4	5
70776	3	5	5	5	2	3	5	2	3	5	5
117698	NA	NA	NA	NA	3	3	5	3	3	5	5
9627	5	4	3	5	2	2	3	2	2	3	5
70290	3	4	3	5	3	2	3	3	2	3	5
7714	2	4	3	4	2	2	3	2	2	3	4
70265	NA	NA	NA	NA	3	4	5	3	4	5	5
70427	4	3	3	4	2	2	3	2	2	3	4
70369	NA	NA	NA	NA	2	2	3	2	2	3	4
75029	5	3	5	5	4	4	5	4	4	5	5
70773	2	3	3	4	3	3	3	3	3	3	4
70262	NA	NA	NA	NA	3	3	3	3	3	3	5
74940	3	2	3	5	2	2	3	2	2	3	5
70401	2	2	4	4	3	3	4	3	3	4	4
70311	3	3	4	5	3	3	4	3	3	4	5
70361	4	4	3	2	3	3	3	3	3	3	2
117700	5	4	4	5	3	3	4	3	3	4	5
pbahattrick	NA	NA	NA	NA	2	2	2	2	2	2	3
70345	3	3	3	4	3	2	3	3	2	3	4
70277	NA	NA	NA	NA	2	3	3	2	3	3	3
70399	NA	NA	NA	NA	2	3	3	2	3	3	4
70255	5	3	4	4	3	3	4	3	3	4	4
6050	NA	NA	NA	NA	2	2	3	NA	NA	NA	NA
70313	NA	NA	NA	NA	1	2	2	1	2	2	3
pbapistol	NA	NA	NA	NA	4	1	4	4	1	4	5
69605	2	4	2	4	2	2	2	2	2	2	4
70774	2	3	3	3	1	2	3	1	2	3	3
128465	NA	NA	NA	NA	3	1	4	3	1	4	5
73390	NA	NA	NA	NA	3	3	3	3	3	3	2
70294	5	3	3	4	2	2	3	2	2	3	4
70363	4	5	3	3	3	2	3	3	2	3	3
70350	5	3	3	3	2	2	3	2	2	3	3
70432	NA	NA	NA	NA	3	3	3	3	3	3	3
70822	NA	NA	NA	NA	2	3	3	2	3	3	3
9413	NA	NA	NA	NA	2	3	3	2	3	3	3
Kyabra	NA	NA	NA	NA	1	2	3	1	2	3	4
70384	NA	NA	NA	NA	1	2	2	1	2	2	2
70408	NA	NA	NA	NA	3	3	4	3	3	4	5
70770	5	3	5	5	5	5	5	5	5	5	5
7758	3	4	2	2	2	2	2	2	2	2	2
70381	4	3	4	5	3	3	4	3	3	4	5
70270	2	4	2	3	3	2	2	3	2	2	3
70269	NA	NA	NA	NA	2	2	3	2	2	3	5
9436	5	5	3	4	2	3	3	2	3	3	4
70402	2	4	3	4	1	3	3	1	3	3	4
70383	4	5	3	5	2	3	3	2	3	3	5
125028	NA	NA	NA	NA	2	3	3	2	3	3	5
74021	NA	NA	NA	NA	3	3	3	3	3	3	3
70413	4	5	3	3	1	2	3	1	2	3	3
117697	5	2	3	3	2	2	3	2	2	3	3
70332	3	3	2	2	1	2	2	1	2	2	2
73382	5	4	4	5	2	3	4	2	3	4	5
70275	4	2	3	2	2	2	3	2	2	3	2
70777	3	5	4	5	3	3	4	3	3	4	5
70388	4	4	3	5	2	2	3	2	2	3	5
70760	1	5	3	4	3	3	3	3	3	3	4
70355	3	4	4	3	3	3	4	3	3	4	3
9441	3	3	4	3	3	3	4	3	3	4	3
70768	2	2	3	5	2	2	3	2	2	3	5
8256	4	3	3	3	3	2	3	3	2	3	3
128434	5	2	3	3	2	2	3	2	2	3	3
70764	2	3	2	2	1	2	2	1	2	2	2
128506	5	2	2	2	2	2	2	2	2	2	2
70779	4	3	3	3	2	2	3	2	2	3	3
6111	2	4	3	5	2	3	3	2	3	3	5
125018	NA	NA	NA	NA	2	2	3	2	2	3	1
74995	NA	NA	NA	NA	1	2	2	1	2	2	3
howzat	NA	NA	NA	NA	2	2	3	2	2	3	3
9425	2	2	3	4	2	2	3	2	2	3	4
70352	3	3	3	3	2	2	3	2	2	3	3
74994	NA	NA	NA	NA	2	2	2	2	2	2	4
70393	3	5	3	3	3	2	3	3	2	3	3
9430	2	2	3	3	3	2	3	3	2	3	3
6113	3	5	3	3	3	3	3	3	3	3	3
70781	4	5	2	4	2	2	2	2	2	2	4
117708	NA	NA	NA	NA	2	2	2	2	2	2	3
70772	3	4	3	2	2	3	3	2	3	3	2
70763	3	4	2	1	2	3	3	1	2	2	1
73369	3	4	3	2	2	3	3	3	3	3	2
134532	3	3	3	3	2	3	3	2	3	3	3
6468	NA	NA	NA	NA	2	3	3	2	2	3	2
8447	4	1	3	2	2	2	3	2	2	3	2
9630	2	3	3	4	3	3	3	3	3	3	4
70253	3	2	4	5	2	2	4	2	2	4	5
9437	2	4	2	4	2	2	2	2	2	2	4
70377	2	3	3	5	3	3	3	3	3	3	5
9088	5	4	3	2	3	3	3	3	3	3	2
75360	2	4	3	2	2	2	3	2	2	3	2
70278	5	4	3	3	3	3	3	3	3	3	3
70789	NA	NA	NA	NA	3	3	4	3	3	4	4
70784	2	5	2	2	2	2	2	2	2	2	2
117703	2	3	2	2	1	2	2	1	2	2	2
70280	3	5	3	3	2	3	3	2	3	3	3
70246	4	3	3	4	3	3	3	3	3	3	4
70762	5	5	3	4	2	3	3	2	3	3	4
114795	3	3	4	5	3	4	4	3	4	4	5
70293	2	3	3	5	3	2	3	3	2	3	5
70299	NA	NA	NA	NA	2	2	3	2	2	3	3
8914	2	3	3	5	3	3	3	3	3	3	5
6058	4	5	3	2	2	2	3	2	2	3	2
70782	2	2	2	2	1	2	2	1	2	2	2
9442	3	5	3	4	3	3	3	3	3	3	4
70348	2	5	3	4	3	3	3	3	3	3	4
70351	3	4	2	1	1	2	2	1	2	2	1
128430	NA	NA	NA	NA	3	3	3	3	3	3	3
70249	3	2	3	2	2	2	3	2	2	3	2
70309	2	4	3	2	2	2	3	2	2	3	2
74929	2	4	4	4	3	3	4	3	3	4	4
9434	4	3	3	2	1	2	3	1	2	3	2
70785	3	5	2	2	1	1	2	1	1	2	2
117699	4	3	5	5	4	4	5	4	4	5	5
70390	3	5	4	4	3	3	4	3	3	4	4
70375	NA	NA	NA	NA	2	2	2	2	2	2	3
70428	2	3	4	5	3	3	4	3	3	4	5
7722	NA	NA	NA	NA	1	2	2	1	2	2	2
70398	NA	NA	NA	NA	3	2	3	3	2	3	4
6041	NA	NA	NA	NA	2	3	3	NA	NA	NA	NA
70783	3	2	3	3	2	2	3	2	2	3	3
70297	NA	NA	NA	NA	3	4	4	3	4	4	5
70357	3	3	3	2	2	3	3	2	3	3	2
70419	NA	NA	NA	NA	1	2	3	1	2	3	2
9239	3	2	3	4	1	2	3	1	2	3	4
71832	NA	NA	NA	NA	1	2	2	1	2	2	3
70308	5	3	3	3	1	2	3	1	2	3	3
70410	5	4	5	5	3	5	5	3	5	5	5
8985	3	2	5	5	3	4	5	3	4	5	5
70780	NA	NA	NA	NA	3	2	3	3	2	3	5
70328	NA	NA	NA	NA	3	3	3	3	3	3	4
70394	4	5	3	2	3	2	3	3	2	3	2
70330	3	3	2	2	1	2	2	1	2	2	2
70272	4	2	2	4	1	2	2	1	2	2	4
9438	2	4	3	3	3	2	3	3	2	3	3
70556	NA	NA	NA	NA	1	2	2	1	2	2	2
134564	5	5	3	2	3	2	3	3	2	3	2
117728	4	4	4	4	3	3	4	3	3	4	4
131985	NA	NA	NA	NA	1	1	2	1	1	2	3
9629	NA	NA	NA	NA	2	2	3	2	2	3	5
70273	5	5	3	4	1	2	3	1	2	3	4
9435	3	2	3	5	1	2	3	1	2	3	5
70286	2	4	5	5	3	3	5	3	3	5	5
70371	NA	NA	NA	NA	2	2	3	2	2	3	5
70342	NA	NA	NA	NA	3	3	4	3	3	4	5
70434	3	2	3	3	2	2	3	2	2	3	3
70775	3	4	4	5	3	3	4	3	3	4	5
9440	3	3	3	4	3	3	3	3	3	3	4
9431	3	3	3	2	2	2	3	2	2	3	2
70252	3	5	2	3	1	2	2	1	2	2	3
70336	3	5	4	5	3	3	4	3	3	4	5
70248	3	4	3	4	2	3	3	2	3	3	4
69620	4	4	3	4	3	3	3	3	3	3	4
70761	5	3	4	5	2	3	4	2	3	4	5
70347	2	5	5	5	5	5	5	5	5	5	5
131983	4	5	4	5	3	3	4	3	3	4	5
70285	NA	NA	NA	NA	3	3	5	3	3	5	5
70291	2	2	3	3	3	3	3	3	3	3	3
6446	3	4	4	3	2	2	4	2	2	4	3
75406	3	4	3	4	2	3	3	2	3	3	4
70379	4	3	3	3	1	2	3	1	2	3	3
125021	3	5	4	5	3	3	4	3	3	4	5
70389	2	5	3	2	3	3	3	3	3	3	2
70346	4	4	3	3	2	2	3	2	2	3	3
115390	5	4	3	3	3	3	3	3	3	3	3
6057	3	2	2	3	2	2	2	2	2	2	3
70409	3	5	3	5	3	3	3	3	3	3	5
70338	3	5	4	5	3	3	4	3	3	4	5
117714	5	3	5	5	4	5	5	4	5	5	5
9584	2	5	3	5	3	2	3	3	2	3	5
70340	2	3	2	4	3	2	2	3	2	2	4
9244	NA	NA	NA	NA	2	2	3	2	2	3	5
70334	3	4	3	2	2	2	3	2	2	3	2
70305	5	3	3	3	2	2	3	2	2	3	3
73381	2	4	3	3	3	3	3	3	3	3	3
73388	NA	NA	NA	NA	3	3	3	3	3	3	5
70421	5	4	3	5	3	2	3	3	2	3	5
7717	3	5	3	5	3	3	3	3	3	3	5
70767	2	5	3	5	3	3	3	3	3	3	5
70430	3	2	2	2	2	2	2	2	2	2	2
70755	3	5	2	2	2	2	2	2	2	2	2
70312	NA	NA	NA	NA	3	2	3	3	2	3	2
117696	3	5	3	5	2	3	3	2	3	3	5
73394	NA	NA	NA	NA	1	2	3	1	2	3	5
74979	NA	NA	NA	NA	2	2	2	2	2	2	5
